# Supplementary material for: A versatile enzymatic pathway for modification of peptide C-termini
Source: bioRxiv. 2025 Jul 16:2025.07.11.664356. Preprint. [Version 1] doi: 10.1101/2025.07.11.664356 (PMC12338566; doi:10.1101/2025.07.11.664356)
Supplement: Supplement 2 — Dataset S1: NCBI identifiers from bioinformatic analysis. [file media-2.xlsx]

## Sheet: Daptide precursor peptides
Query	NCBI taxonomic classification	Nucleotide accession ID	start	end	dir	Peptide sequence
WP_164350789.1	Streptomyces sp. SID8111	NZ_JAAGMY010000861.1	4371	4521	+	MNEQTPQNEDVPAEVTELEMQELEALESPGFWTGVSIGTAVSVSVVVAT
WP_164350789.1	Streptomyces sp. SID8111	NZ_JAAGMY010000861.1	6102	6261	+	MSENNIVETELQDLAVSELEMQELETLEAPGWATSAGVSVGISLVSVAWSLT
WP_164350789.1	Streptomyces sp. SID8111	NZ_JAAGMY010000861.1	6343	6502	+	MSENNIVETELQDLAATELEMQELEALEAPGWATSAGVSVGVSLVSVAFSLT
WP_164350789.1	Streptomyces sp. SID8111	NZ_JAAGMY010000861.1	6602	6767	+	MSEIKNDAPVAAATAENVELEMQELEALEAPGFWTGVSIGATVSSAVATSIALT
WP_164350789.1	Streptomyces sp. SID8111	NZ_JAAGMY010000861.1	6867	7032	+	MSEIKNDAPVAAATAENVELEMQELEALEAPGFWTGVSIGATVSSAVATSIALT
WP_164333941.1	Streptomyces sp. SID14436	NZ_JAAGMD010000431.1	4751	4586	-	MAEIKNDAPVAAATAENVELEMQELEALEAPGFWTGVSIGATVSSAVATSIALT
WP_164333941.1	Streptomyces sp. SID14436	NZ_JAAGMD010000431.1	5016	4851	-	MAEIKNDAPVAAATAENVELEMQELEALEAPGFWTGVSIGATVSSAVATSIALT
WP_164333941.1	Streptomyces sp. SID14436	NZ_JAAGMD010000431.1	5275	5116	-	MSENNIVETELQDLAATELEMQELEALEAPGWATSAGVSVGVSLVSVAFSLT
WP_164333941.1	Streptomyces sp. SID14436	NZ_JAAGMD010000431.1	5518	5359	-	MSENNIVETELQDLAVSELEMQELETLEAPGWATSAGVSVGISLVSVAWSLT
WP_164333941.1	Streptomyces sp. SID14436	NZ_JAAGMD010000431.1	5761	5602	-	MSENNIVETELQDLAVSELEMQELETLEAPGWATSAGVSVGISLVSVAWSLT
WP_164333941.1	Streptomyces sp. SID14436	NZ_JAAGMD010000431.1	7492	7342	-	MNEQTPQTEDFPADVTELEMQELEALESPGFWTGVSIGTAVSVSVVVAT
WP_164443874.1	Streptomyces sp. SID9913	NZ_JAAGNJ010001304.1	4380	4530	+	MNEQTPQTEDFPAEVTELEMQELEALESPGFWTGVSIGTAVSVSVVVAT
WP_164443874.1	Streptomyces sp. SID9913	NZ_JAAGNJ010001304.1	6111	6270	+	MSENNIVETELQDLAVSELEMQELETLEAPGWATSAGVSVGISLVSVAWSLT
WP_164443874.1	Streptomyces sp. SID9913	NZ_JAAGNJ010001304.1	6352	6511	+	MSENNIVETELQDLAATELEMQELEALEAPGWATSAGVSVGVSLVSVAFSLT
WP_164443874.1	Streptomyces sp. SID9913	NZ_JAAGNJ010001304.1	6611	6776	+	MAEIKSDAPVAAATAENVELEMQELEALEAPGFWTGVSIGATVSSAVATSIALT
WP_205078844.1	Streptomyces sp. NPDC012461	NZ_JBEYEA010000006.1	259121	259271	+	MNEQTPQTEDFPAEVTELEMQELEALESPGFWTGVSIGTAVSVSVVVAT
WP_205078844.1	Streptomyces sp. NPDC012461	NZ_JBEYEA010000006.1	260851	261010	+	MSENNIVETELQDLAVSELEMQELETLEAPGWATSAGVSVGISLVSVAWSLT
WP_205078844.1	Streptomyces sp. NPDC012461	NZ_JBEYEA010000006.1	261092	261251	+	MSENNIVETELQDLAATELEMQELEALEAPGWATSAGVSVGVSLVSVAFSLT
WP_205078844.1	Streptomyces sp. NPDC012461	NZ_JBEYEA010000006.1	261351	261516	+	MAEIKNDAPVAAATAENVELEMQELEALEAPGFWTGVSIGATVSSAVATSIALT
WP_205078844.1	Streptomyces sp. NPDC012461	NZ_JBEYEA010000006.1	261616	261781	+	MAEIKNDAPVAAATAENVELEMQELEALEAPGFWTGVSIGATVSSAVATSIALT
MEU3947399.1	Streptomyces sp. NPDC029526	JBEZWE010000004.1	260279	260429	+	MNEQTPQTEDFPTDVTELEMQELEALESPGFWTGVSIGTAVSVSVVVAT
MEU3947399.1	Streptomyces sp. NPDC029526	JBEZWE010000004.1	262006	262165	+	MNDNTIVETELQDLAVSELEMQELETLEAPGWATSAGVSVGISLVSVAWSLT
MEU3947399.1	Streptomyces sp. NPDC029526	JBEZWE010000004.1	262247	262406	+	MNDNTIVETELQDLAATELEMQELEALEAPGWATSAGVSVGISLVSVAFSLT
MEU3947399.1	Streptomyces sp. NPDC029526	JBEZWE010000004.1	262508	262673	+	MAEIKNDAPVAAATAENVELEMQELEALEAPGFWTGVSIGATVSSAVATSIALT
WP_351387506.1	Streptomyces sp. NPDC000351	NZ_JBEPDW010000001.1	403648	403483	-	MAEIKNDVAVAAATPENVELEMQELEALEAPGFWTGVSIGATVSSAVATSIALT
WP_351387506.1	Streptomyces sp. NPDC000351	NZ_JBEPDW010000001.1	403910	403745	-	MAEIKNDVAVAAATPENVELEMQELEALEAPGFWTGVSIGATVSSAVATSIALT
WP_351387506.1	Streptomyces sp. NPDC000351	NZ_JBEPDW010000001.1	404166	404007	-	MSENNIVETELQDLAATELEMQELEALEAPGWATSAGVSVGISLVSVAFSLT
WP_351387506.1	Streptomyces sp. NPDC000351	NZ_JBEPDW010000001.1	404407	404248	-	MSENNIVETELQDLAVSELEMQELEALEAPGWATSAGVSVGISLVSVAWSLT
WP_351387506.1	Streptomyces sp. NPDC000351	NZ_JBEPDW010000001.1	406186	406036	-	MNEQTPQAEEFTTEVTELEMQELEALESPGFWTGVSIGTAVSVSVVVAT
WP_359242354.1	Streptomyces flaveolus	NZ_JBEXVU010000001.1	192623	192782	+	MSDNNIVETELQDLAVSELEMQELEALEAPGWATSAGVSVGISLVSVAWSLT
WP_359242354.1	Streptomyces flaveolus	NZ_JBEXVU010000001.1	192864	193023	+	MSDNNIVETELQDLAVTELEMQELEALEAPGWATSAGVSVGISIVSVAFSLT
WP_359242354.1	Streptomyces flaveolus	NZ_JBEXVU010000001.1	193121	193286	+	MAEIKNDAAVAAATPENVELEMQELEALEAPGFWTGVSIGATVSSAVATSIALT
WP_359242354.1	Streptomyces flaveolus	NZ_JBEXVU010000001.1	193398	193563	+	MAEIKNDAAVAAATPENVELEMQELEALEAPGFWTGVSIGATVSSAVATSIALT
MEU3732159.1	Streptomyces sp. NPDC033538	JBEZVH010000015.1	113066	112901	-	MAEIKNDVAVAAATPENVELEMQELEALEAPGFWTGVSIGATVSSAVATSIALT
MEU3732159.1	Streptomyces sp. NPDC033538	JBEZVH010000015.1	113328	113163	-	MAEIKNDVAVAAATPENVELEMQELEALEAPGFWTGVSIGATVSSAVATSIALT
MEU3732159.1	Streptomyces sp. NPDC033538	JBEZVH010000015.1	113584	113425	-	MSENNIVETELQDLAATELEMQELEALEAPGWATSAGVSVGISLVSVAFSLT
MEU3732159.1	Streptomyces sp. NPDC033538	JBEZVH010000015.1	113816	113666	-	MSENNIVETELQDLAVSELEMQELEAPGWATSAGVSVGISLVSVAWSLT
MEU3732159.1	Streptomyces sp. NPDC033538	JBEZVH010000015.1	115642	115492	-	MNEQTPQAEEFTTEVTELEMQELEALESPGFWTGVSIGTAVSVSVVVAT
MET7270664.1	Streptomyces flaveolus	JBEXDF010000002.1	374433	374268	-	MAEIKNDAAVAAATPENVELEMQELEALEAPGFWTGVSIGATVSSAVATSIALT
MET7270664.1	Streptomyces flaveolus	JBEXDF010000002.1	374710	374545	-	MAEIKNDAAVAAATPENVELEMQELEALEAPGFWTGVSIGATVSSAVATSIALT
MET7270664.1	Streptomyces flaveolus	JBEXDF010000002.1	374967	374808	-	MSDNNIVETELQDLAVTELEMQELEALEAPGWATSAGVSVGISIVSVAFSLT
MET7270664.1	Streptomyces flaveolus	JBEXDF010000002.1	375208	375049	-	MSDNNIVETELQDLAVSELEMQELEALEAPGWATSAGVSVGISLVSVAWSLT
MET7270664.1	Streptomyces flaveolus	JBEXDF010000002.1	376937	376787	-	MNEQTPQAEEFTTEVTELEMQELEALESPGFWTGVSIGTAVSVSVVVAT
WP_383527870.1	Streptomyces sp. NPDC057363	NZ_JBHVAP010000034.1	57959	57794	-	MAEIKNDVAVAAATPENVELEMQELEALEAPGFWTGVSIGATVSSAVATSIALT
WP_383527870.1	Streptomyces sp. NPDC057363	NZ_JBHVAP010000034.1	58580	58418	-	MSENNNIVETELQDLAATELEMQELEALEAPGWATSAGVSVGISLVSVAFSLT
WP_383527870.1	Streptomyces sp. NPDC057363	NZ_JBHVAP010000034.1	58821	58662	-	MSENNIVETELQDLAVSELEMQELEALEAPGWATSAGVSVGISLVSVAWSLT
WP_383527870.1	Streptomyces sp. NPDC057363	NZ_JBHVAP010000034.1	60599	60449	-	MNEQTPQAEEFTTEVTELEMQELEALESPGFWTGVSIGTAVSVSVVVAT
WP_336620668.1	Streptomyces sp. DH41	NZ_JARVKY010000019.1	98073	97908	-	MAEIKNDVAVAAATPENVELEMQELEALEAPGFWTGVSIGATVSSAVATSIALT
WP_336620668.1	Streptomyces sp. DH41	NZ_JARVKY010000019.1	98335	98170	-	MAEIKNDVAVAAATPENVELEMQELEALEAPGFWTGVSIGATVSSAVATSIALT
WP_336620668.1	Streptomyces sp. DH41	NZ_JARVKY010000019.1	98594	98432	-	MSENNNIVETELQDLAATELEMQELEALEAPGWATSAGVSVGISLVSVAFSLT
WP_336620668.1	Streptomyces sp. DH41	NZ_JARVKY010000019.1	98835	98676	-	MSENNIVETELQDLAVSELEMQELEALEAPGWATSAGVSVGISLVSVAWSLT
WP_336620668.1	Streptomyces sp. DH41	NZ_JARVKY010000019.1	100613	100463	-	MNEQTPQAEEFTTEVTELEMQELEALESPGFWTGVSIGTAVSVSVVVAT
MEU9588329.1	Streptomyces sp. NPDC048193	JBEZMN010000001.1	273307	273457	+	MNEQTPQTEEFTTEVAELEMQELEALESPGFWTGVSIGTAVSVSVVVAT
MEU9588329.1	Streptomyces sp. NPDC048193	JBEZMN010000001.1	275037	275196	+	MSENNIVETELQDLAVSELEMQELEALEAPGWATSAGVSVGISLVSVAWSLT
MEU9588329.1	Streptomyces sp. NPDC048193	JBEZMN010000001.1	275278	275437	+	MSEKNIVETELQDLAVTELEMQELEALEAPGWATSAGVSVGISIVSVAFSLT
MEU9588329.1	Streptomyces sp. NPDC048193	JBEZMN010000001.1	275535	275700	+	MAEIKNDAAVAAATPENVELEMQELEALEAPGFWTGVSIGATVSSAVATSIALT
MEU9588329.1	Streptomyces sp. NPDC048193	JBEZMN010000001.1	275802	275967	+	MAEIKNDAAVAAATPENVELEMQELEALEAPGFWTGVSIGATVSSAVATSIALT
MEU2288656.1	Streptomyces sp. NPDC013178	JBEYDI010000079.1	24938	24776	-	MTDIKKDTPAETAVENVELEMQELEALEAPGFWTGVSIGAGVSSAVATSIALT
MEU2288656.1	Streptomyces sp. NPDC013178	JBEYDI010000079.1	25145	24983	-	MADIKKDIPAETAVENVELEMQELEALEAPGFWTGVSIGAGVSSAVATSIALT
MEU2288656.1	Streptomyces sp. NPDC013178	JBEYDI010000079.1	25360	25198	-	MSENNVVETELQAVAADSELEMQELEAMEAPGWATSAGVSVGISVVSVAFSLT
MEU2288656.1	Streptomyces sp. NPDC013178	JBEYDI010000079.1	25583	25418	-	MSENANNVVETELQDLAVSELEMQELETLEAPGWATSAGVSVGISLVSVAWSLT
MEU2288656.1	Streptomyces sp. NPDC013178	JBEYDI010000079.1	27358	27184	-	MSEQNTTKSQAEQFATEEFSTDASELEMQELEALESPGFWTGVSIGTAVSVSVVVAT
MFG3152474.1	Streptomyces sp. NPDC048219	JBIDAB010000003.1	353234	353069	-	MAEIKNDAAVAAATPENVELEMQELEALEAPGFWTGVSIGATVSSAVATSIALT
MFG3152474.1	Streptomyces sp. NPDC048219	JBIDAB010000003.1	353438	353336	-	MQELEALEAPGFWTGVSIGATVSSAVATSIALT
MFG3152474.1	Streptomyces sp. NPDC048219	JBIDAB010000003.1	353826	353667	-	MSEKNIVETELQDLAVTELEMQELEALEAPGWATSAGVSVGISIVSVAFSLT
MFG3152474.1	Streptomyces sp. NPDC048219	JBIDAB010000003.1	354067	353908	-	MSENNIVETELQDLAVSELEMQELEALEAPGWATSAGVSVGISLVSVAWSLT
MFG3152474.1	Streptomyces sp. NPDC048219	JBIDAB010000003.1	355797	355647	-	MNEQTPQTEEFTTEVAELEMQELEALESPGFWTGVSIGTAVSVSVVVAT
WP_388399384.1	Streptomyces phaeofaciens	NZ_JBIATI010000011.1	26821	26665	-	MADIKNDTPETVENVELEMQELEALEAPGFWTGVSIGAGVSSAVATSIALT
WP_388399384.1	Streptomyces phaeofaciens	NZ_JBIATI010000011.1	27040	26878	-	MSENTIVETELQAVAADSELEMQELEALEAPGWATSAGVSVGISVVSIAFSLT
WP_388399384.1	Streptomyces phaeofaciens	NZ_JBIATI010000011.1	27252	27087	-	MSEINKNVVETELQDLAVSELEMQELEALEAPGWATSAGVSVGISLVSVAWSLT
WP_388399384.1	Streptomyces phaeofaciens	NZ_JBIATI010000011.1	28935	28767	-	MNQQNPMIEQQFATEEFSTDATELEMQELEALESPGFWTGVSIGTAVSVSVVVAT
MDG9726538.1	Streptomyces sp. DH41	JARVKY010000019.1	98073	97908	-	MAEIKNDVAVAAATPENVELEMQELEALEAPGFWTGVSIGATVSSAVATSIALT
MDG9726538.1	Streptomyces sp. DH41	JARVKY010000019.1	98335	98170	-	MAEIKNDVAVAAATPENVELEMQELEALEAPGFWTGVSIGATVSSAVATSIALT
MDG9726538.1	Streptomyces sp. DH41	JARVKY010000019.1	98594	98432	-	MSENNNIVETELQDLAATELEMQELEALEAPGWATSAGVSVGISLVSVAFSLT
MDG9726538.1	Streptomyces sp. DH41	JARVKY010000019.1	98835	98676	-	MSENNIVETELQDLAVSELEMQELEALEAPGWATSAGVSVGISLVSVAWSLT
MDG9726538.1	Streptomyces sp. DH41	JARVKY010000019.1	100613	100463	-	MNEQTPQAEEFTTEVTELEMQELEALESPGFWTGVSIGTAVSVSVVVAT
WP_189712548.1	Streptomyces phaeofaciens	NZ_BMSA01000010.1	258413	258581	+	MNQQNPKIEQQFATEEFSTDATELEMQELEALESPGFWTGVSIGTAVSVSVVVAT
WP_189712548.1	Streptomyces phaeofaciens	NZ_BMSA01000010.1	260110	260275	+	MSEINKNVVETELQDLAVSELEMQELEALEAPGWATSAGVSVGISLVSVAWSLT
WP_189712548.1	Streptomyces phaeofaciens	NZ_BMSA01000010.1	260322	260490	+	MSEINNNVVETELQAVAADSELEMQELEALEAPGWATSAGVSVGISVVSIAFSLT
WP_189712548.1	Streptomyces phaeofaciens	NZ_BMSA01000010.1	260534	260690	+	MADIKNDTPETVENVELEMQELEALEAPGFWTGVSIGAGVSSAVATSIALT
WP_189712548.1	Streptomyces phaeofaciens	NZ_BMSA01000010.1	260737	260893	+	MADIKNDTPETVENVELEMQELEALEAPGFWTGVSIGAGVSSAVATSIALT
MET9829075.1	Streptomyces sp. NPDC006385	JBEXQG010000006.1	216562	216730	+	MSKQTPQTEQQFATEEFSTDATELEMQELEALESPGFWTGVSIGTAVSVSVVVAT
MET9829075.1	Streptomyces sp. NPDC006385	JBEXQG010000006.1	218281	218440	+	MSEKNIVETELQDLAVSELEMQELETLEAPGWATSAGVSVGVSLVSVAWSLT
MET9829075.1	Streptomyces sp. NPDC006385	JBEXQG010000006.1	218489	218651	+	MSENHIVETELQAVAADSELEMQELEALEAPGWATSAGVSVGISVVSVAFSLT
MET9829075.1	Streptomyces sp. NPDC006385	JBEXQG010000006.1	218706	218871	+	MADIKKDVPAETAVENNVELEMQELEALEAPGFWTGVSIGAGVSSAVATSIALT
MET9829075.1	Streptomyces sp. NPDC006385	JBEXQG010000006.1	218916	219081	+	MADIKTDIPAETAVDTDVELEMQELEALEAPGFWTGVSIGAGVSSAVATSIALT
MET9610531.1	Streptomyces sp. NPDC006512	JBEXPG010000083.1	9963	9801	-	MAENIIKTDDITAEAGVELEMQELEALEAPGFWTGVSIGAGVSSAVATSIALT
MET9610531.1	Streptomyces sp. NPDC006512	JBEXPG010000083.1	10227	10068	-	MSEHDNVETELQDLAVSELEMQDLEALEAPGWATSVGVSVGISVVSVAFSLT
MET9610531.1	Streptomyces sp. NPDC006512	JBEXPG010000083.1	10512	10353	-	MSDKNPIETELQDLALSELEMQELEALEAPGWATSIGVSVGISVVSVAWSLT
MET9610531.1	Streptomyces sp. NPDC006512	JBEXPG010000083.1	12480	12309	-	MTEQNPTDQTTAPATEEFQPETTELEMQELEALESPGFWTGVSIGTMVSVSVVVAT
GGT57712.1	Streptomyces phaeofaciens	BMSA01000010.1	258413	258581	+	MNQQNPKIEQQFATEEFSTDATELEMQELEALESPGFWTGVSIGTAVSVSVVVAT
GGT57712.1	Streptomyces phaeofaciens	BMSA01000010.1	260110	260275	+	MSEINKNVVETELQDLAVSELEMQELEALEAPGWATSAGVSVGISLVSVAWSLT
GGT57712.1	Streptomyces phaeofaciens	BMSA01000010.1	260322	260490	+	MSEINNNVVETELQAVAADSELEMQELEALEAPGWATSAGVSVGISVVSIAFSLT
GGT57712.1	Streptomyces phaeofaciens	BMSA01000010.1	260534	260690	+	MADIKNDTPETVENVELEMQELEALEAPGFWTGVSIGAGVSSAVATSIALT
GGT57712.1	Streptomyces phaeofaciens	BMSA01000010.1	260737	260893	+	MADIKNDTPETVENVELEMQELEALEAPGFWTGVSIGAGVSSAVATSIALT
WP_189941326.1	Streptomyces aurantiogriseus	NZ_BMSX01000017.1	212943	213117	+	MSEQNTAKSQAEQFATEEFSTDASELEMQELEALESPGFWTGVSIGTAVSVSVVVAT
WP_189941326.1	Streptomyces aurantiogriseus	NZ_BMSX01000017.1	214705	214870	+	MSENTNNIVETELQDLAVSELEMQELETLEAPGWATSAGVSVGISLVSVAWSLT
WP_189941326.1	Streptomyces aurantiogriseus	NZ_BMSX01000017.1	214920	215082	+	MSENNIVETELQAVAADSELEMQELEALEAPGWATSAGVSVGISVVSVAFSLT
WP_189941326.1	Streptomyces aurantiogriseus	NZ_BMSX01000017.1	215135	215297	+	MADIKKDIPAETAVENVELEMQELEALEAPGFWTGVSIGAGVSSAVATSIALT
WP_189941326.1	Streptomyces aurantiogriseus	NZ_BMSX01000017.1	215372	215534	+	MADIKKDIPAETAVENVELEMQELEALEAPGFWTGVSIGAGVSSAVATSIALT
WP_107442972.1	Streptomyces sp. ID05-04B	NZ_JARDAD010000160.1	19140	19296	+	MAKHTLVEQELQELGTELEMQELEAVQAPGWATSVGVSVGISIVSVAWSLT
WP_107442972.1	Streptomyces sp. ID05-04B	NZ_JARDAD010000160.1	19464	19623	+	MSENPGTVENFDNADLVELEMQELEALEAPGWGTISAVFSAGVSVGVSITLT
WP_107442972.1	Streptomyces sp. ID05-04B	NZ_JARDAD010000160.1	19689	19848	+	MNENPGTVENFDNADLVELEMQELEALEAPGWGTISTAFSVGVSVGVSVTLT
WP_107442972.1	Streptomyces sp. ID05-04B	NZ_JARDAD010000160.1	20005	20158	+	MAENLGAIENAELVELEMQELETLEAPGFWTGVSIGTAISASVATSITLT
WP_214662157.1	Streptomyces polyasparticus	NZ_JACTVJ010000030.1	36279	36114	-	MADIDKNDEQVTAGTPDVELEMQELEALEAPGFWTGVSIGASAASAVATSIALT
WP_214662157.1	Streptomyces polyasparticus	NZ_JACTVJ010000030.1	36486	36327	-	MSDTNPVETELQDLDVTELEMQELEALEAPGWATSIGVSVGATLVSAGALLT
WP_214662157.1	Streptomyces polyasparticus	NZ_JACTVJ010000030.1	36806	36641	-	MADIDKNDEQVTAGTPDVELEMQELEALEAPGFWTGVSIGASAASAVATSIALT
WP_214662157.1	Streptomyces polyasparticus	NZ_JACTVJ010000030.1	37013	36854	-	MSDTNPVETELQDLDVTELEMQELEALEAPGWATSIGVSVGATLVSAGALLT
WP_214662157.1	Streptomyces polyasparticus	NZ_JACTVJ010000030.1	38869	38704	-	MTEQKPTADILQADPLDAAKTELEMQELEPLEAPGFWTGVSIGTAVSASVVIAT
MBC9718885.1	Streptomyces polyasparticus	JACTVJ010000030.1	36279	36114	-	MADIDKNDEQVTAGTPDVELEMQELEALEAPGFWTGVSIGASAASAVATSIALT
MBC9718885.1	Streptomyces polyasparticus	JACTVJ010000030.1	36486	36327	-	MSDTNPVETELQDLDVTELEMQELEALEAPGWATSIGVSVGATLVSAGALLT
MBC9718885.1	Streptomyces polyasparticus	JACTVJ010000030.1	36806	36641	-	MADIDKNDEQVTAGTPDVELEMQELEALEAPGFWTGVSIGASAASAVATSIALT
MBC9718885.1	Streptomyces polyasparticus	JACTVJ010000030.1	37013	36854	-	MSDTNPVETELQDLDVTELEMQELEALEAPGWATSIGVSVGATLVSAGALLT
MBC9718885.1	Streptomyces polyasparticus	JACTVJ010000030.1	38869	38704	-	MTEQKPTADILQADPLDAAKTELEMQELEPLEAPGFWTGVSIGTAVSASVVIAT
WP_015618331.1	Actinoplanes sp. N902-109	NC_021191.1	279642	279480	-	MNENTDTTGSGKDQAELELEMQELEALEAPGFWTGVSIGATVSTAVVTSVAIT
WP_015618331.1	Actinoplanes sp. N902-109	NC_021191.1	279854	279692	-	MNENTDTTGSGKDQAELELEMQELEALEAPGFWTGVSIGATISSAVATSVAIT
WP_015618331.1	Actinoplanes sp. N902-109	NC_021191.1	280068	279906	-	MSENRIPAESGAETELELEMQELEVLEAPGFWTGVSIGAGISSAVAVSVASIT
WP_015618331.1	Actinoplanes sp. N902-109	NC_021191.1	280267	280117	-	MSEQEETAVELEMQELEMQELESLEAPGWATSIGVSVGVSIVSVAWSIT
WP_015618331.1	Actinoplanes sp. N902-109	NC_021191.1	280473	280323	-	MSEQEETAVELEMQELEMQELESLEAPGWATSIGVSVGVSIVSVAWSIT
WP_179933166.1	Streptomyces sp. Rer75	NZ_CP058693.1	1952852	1952999	+	MTDRNLAEEPQIDACELEMQELEALEAPGFWTGVSIGTVVSVSVVAAT
WP_179933166.1	Streptomyces sp. Rer75	NZ_CP058693.1	1954469	1954619	+	MDHIEVELQNLTISELEMQELEALEAPGWATSAGVSVGISVVSVAWSLT
WP_179933166.1	Streptomyces sp. Rer75	NZ_CP058693.1	1954715	1954859	+	MENITNEAPALELEMQELEALEAPGFWTGVSIGATISSAVGTSIALT
WP_329391952.1	Streptomyces sp. NBC_01351	NZ_CP108358.1	182732	182579	-	MAENLKTIENAELVELEMQELETLEAPGFWTGVSIGVGISASVATSITLT
WP_329391952.1	Streptomyces sp. NBC_01351	NZ_CP108358.1	182947	182791	-	MSENLDTFEKPELVELEMQELEALEAPGWGTWSVAFSTGVSVGISVAVSLT
WP_329391952.1	Streptomyces sp. NBC_01351	NZ_CP108358.1	183156	183006	-	MNENLDTFEKPELVELEMQELEALEAPGWGTWSVAFSTGVSVGVSITLT
WP_329391952.1	Streptomyces sp. NBC_01351	NZ_CP108358.1	183473	183317	-	MAKHNLVEQELQELGTELEMQELEPVQAPGWATSVGVSVGISIVSVAWSLT
WP_334493410.1	Streptomyces sp. B21-102	NZ_JARUML010000001.1	3402781	3402628	-	MAENLGAIENAELVELEMQELETLEAPGFWTGVSIGTAISASVATSITLT
WP_334493410.1	Streptomyces sp. B21-102	NZ_JARUML010000001.1	3403054	3402895	-	MSENPGTVESFDNADLVELEMQELEALEAPGWGTISAAFSAGVSIGVSVTLT
WP_334493410.1	Streptomyces sp. B21-102	NZ_JARUML010000001.1	3403265	3403106	-	MSENPGTVESFDNADLVELEMQELEALEAPGWGTISAVFSAGVSVGVSITLT
WP_334493410.1	Streptomyces sp. B21-102	NZ_JARUML010000001.1	3403589	3403433	-	MTKHTLVEQELQELGTELEMQELEAVQAPGWATSVGVSVGISIVSVAWSLT
MER6559399.1	Streptomyces sp. NPDC001027	JBEPBI010000051.1	46725	46881	+	MTKHTLVEQELQELGTELEMQELEAVQAPGWATSVGVSVGISIVSVAWSLT
MER6559399.1	Streptomyces sp. NPDC001027	JBEPBI010000051.1	47051	47210	+	MSENPGTVESFDNADLVELEMQELEALEAPGWGTISAVFSAGVSVGVSITLT
MER6559399.1	Streptomyces sp. NPDC001027	JBEPBI010000051.1	47287	47446	+	MNENPGTVENFDNADLVELEMQELEALEAPGWGTISTAFSVGVSVGVSVTLT
MER6559399.1	Streptomyces sp. NPDC001027	JBEPBI010000051.1	47513	47666	+	MAENLGAIDNAELVELEMQELETLEAPGFWTGVSIGTAISASVATSITLT
WP_057576520.1	Streptomyces sp. B21-106	NZ_JARUMI010000002.1	269657	269504	-	MAENLGAIENAELVELEMQELETLEAPGFWTGVSIGTAISASVATSITLT
WP_057576520.1	Streptomyces sp. B21-106	NZ_JARUMI010000002.1	269921	269762	-	MSENPGTVESFDNADLVELEMQELEALEAPGWGTISAAFSAGVSIGVSVTLT
WP_057576520.1	Streptomyces sp. B21-106	NZ_JARUMI010000002.1	270132	269973	-	MSENPGTVESFDNADLVELEMQELEALEAPGWGTISAVFSAGVSVGVSITLT
WP_057576520.1	Streptomyces sp. B21-106	NZ_JARUMI010000002.1	270457	270301	-	MTKHTLVEQELQELGTELEMQELEAVQAPGWATSVGVSVGISIVSVAWSLT
WP_334456606.1	Streptomyces sp. B21-101	NZ_JARUMM010000003.1	1965089	1964936	-	MAENLGAIENAELVELEMQELETLEAPGFWTGVSIGTAISASVATSITLT
WP_334456606.1	Streptomyces sp. B21-101	NZ_JARUMM010000003.1	1965353	1965194	-	MSENPGTVESFDNADLVELEMQELEALEAPGWGTISAAFSAGVSIGVSVTLT
WP_334456606.1	Streptomyces sp. B21-101	NZ_JARUMM010000003.1	1965564	1965405	-	MSENPGTVESFDNADLVELEMQELEALEAPGWGTISAVFSAGVSVGVSITLT
WP_334456606.1	Streptomyces sp. B21-101	NZ_JARUMM010000003.1	1965889	1965733	-	MTKHTLVEQELQELGTELEMQELEAVQAPGWATSVGVSVGISIVSVAWSLT
WUI19699.1	Streptomyces sp. NBC_00425	CP107928.1	5033256	5033412	+	MTKHTLVEQELQELGTELEMQELEAVQAPGWATSVGVSVGISIVSVAWSLT
WUI19699.1	Streptomyces sp. NBC_00425	CP107928.1	5033581	5033740	+	MSENPGTVESFDNADLVELEMQELEALEAPGWGTISAVFSAGVSVGVSITLT
WUI19699.1	Streptomyces sp. NBC_00425	CP107928.1	5033792	5033951	+	MSENPGTVESFDNADLVELEMQELEALEAPGWGTISAAFSAGVSIGVSVTLT
WUI19699.1	Streptomyces sp. NBC_00425	CP107928.1	5034057	5034210	+	MAENLGAIENAELVELEMQELETLEAPGFWTGVSIGTAISASVATSITLT
WP_306950418.1	Streptomyces sp. B4I13	NZ_JAUSZG010000003.1	4596924	4596771	-	MAENLGAIENAELVELEMQELETLEAPGFWTGVSIGTAISASVATSITLT
WP_306950418.1	Streptomyces sp. B4I13	NZ_JAUSZG010000003.1	4597201	4597042	-	MNENPGTVENFDKADLVELEMQELEALEAPGWGTISTAFSVGVSVGVSVTLT
WP_306950418.1	Streptomyces sp. B4I13	NZ_JAUSZG010000003.1	4597454	4597295	-	MSENPGTVESFDNADLVELEMQELEALEAPGWGTISAVFSAGVSVGVSITLT
WP_306950418.1	Streptomyces sp. B4I13	NZ_JAUSZG010000003.1	4597783	4597627	-	MAKHTLVEQELQELGTELEMQELEAVQAPGWATSVGVSVGISIVSVAWSLT
WP_189097636.1	Streptomyces kronopolitis	NZ_BMND01000008.1	55854	56010	+	MAKHSLVELEMQELGTELEMQELEPVHAPGWATSAGVSVGISIVSVAWSLT
WP_189097636.1	Streptomyces kronopolitis	NZ_BMND01000008.1	56162	56306	+	MSESLSTVENAEIVELEMQELEALEAPGWGTVSLAFSAGVSVSVALT
WP_189097636.1	Streptomyces kronopolitis	NZ_BMND01000008.1	56356	56509	+	MSESLSTVENAEIVELEMQELEALEAPGFWSGVSIGTAISASAATSIALT
WP_391034225.1	Streptomyces sp. NPDC012616	NZ_JBIBDV010000004.1	210502	210349	-	MAENLGAIENAELVELEMQELETLEAPGFWTGVSIGTAISASVATSITLT
WP_391034225.1	Streptomyces sp. NPDC012616	NZ_JBIBDV010000004.1	210762	210603	-	MNENPGTVENFDKADLVELEMQELEALEAPGWGTISTAFSVGVSVGVSVTLT
WP_391034225.1	Streptomyces sp. NPDC012616	NZ_JBIBDV010000004.1	211016	210857	-	MSENPGTVESFDNADLVELEMQELEALEAPGWGTISAVFSAGVSVGVSITLT
WP_391034225.1	Streptomyces sp. NPDC012616	NZ_JBIBDV010000004.1	211345	211189	-	MAKHTLVEQELQELGTELEMQELEAVQAPGWATSVGVSVGISIVSVAWSLT
WP_376388790.1	Streptomyces sp. NPDC056039	NZ_JBHJXA010000005.1	284277	284124	-	MSENLGTVENIEPVELEMQELEALEAPGFWTGVSVGTAISASVATSITLT
WP_376388790.1	Streptomyces sp. NPDC056039	NZ_JBHJXA010000005.1	284804	284645	-	MSENLGTVENIEHAEPVELEMQELEALEAPGWGTWSVAFSTGVSVGVSVTLT
WP_376388790.1	Streptomyces sp. NPDC056039	NZ_JBHJXA010000005.1	285025	284869	-	MAHNNSVEQELQELGTELEMQELETLEAPGWATSAGVSVGISIVSVAWSLT
WP_184366718.1	Nocardiopsis metallicus	NZ_BAAAKM010000055.1	72365	72203	-	MTNEQSTTAQSAVNPELELEMQELEAMEAPGFWTGVSVGVAISASVATSVAIT
WP_184366718.1	Nocardiopsis metallicus	NZ_BAAAKM010000055.1	72583	72421	-	MTNEQSTTAQSAVNPELELEMQELEAMEAPGFWTGVSVGVAISASVATSVAIT
WP_184366718.1	Nocardiopsis metallicus	NZ_BAAAKM010000055.1	72804	72642	-	MSESFENETKSTELAPALELEMQELEAMEAPGWATVSGVSVGISIVSVAWSIT
WP_307044429.1	Streptomyces achromogenes	NZ_JAUSYA010000001.1	4359951	4359798	-	MAENLGAIENAELVELEMQELETLEAPGFWTGVSIGTAISASVATSITLT
WP_307044429.1	Streptomyces achromogenes	NZ_JAUSYA010000001.1	4360212	4360053	-	MNENPGTVENFDKADLVELEMQELEALEAPGWGTISTAFSVGVSVGVSVTLT
WP_307044429.1	Streptomyces achromogenes	NZ_JAUSYA010000001.1	4360456	4360297	-	MSENPGTVESFDNADLVELEMQELEALEAPGWGTISAVFSAGVSVGVSITLT
WP_307044429.1	Streptomyces achromogenes	NZ_JAUSYA010000001.1	4360785	4360629	-	MAKHTLVEQELQELGTELEMQELEAVQAPGWATSVGVSVGISIVSVAWSLT
WP_389962462.1	Streptomyces sp. NPDC013187	NZ_JBIBAF010000001.1	110561	110399	-	MSENLGTVENIEHAELGELEMQELEALEAPGFWTGVSVGTAISASVATSITLT
WP_389962462.1	Streptomyces sp. NPDC013187	NZ_JBIBAF010000001.1	110861	110702	-	MSQNLGTVENIEHAEPVELEMQELEALEAPGWGTFSVAFSAGVSVGVSVTLT
WP_389962462.1	Streptomyces sp. NPDC013187	NZ_JBIBAF010000001.1	111079	110920	-	MSENPGTVENIESAEFVELEMQELEALEAPGWGTISVAFSTGVSVGVSVTLT
WP_389962462.1	Streptomyces sp. NPDC013187	NZ_JBIBAF010000001.1	111395	111239	-	MAHNNPVEQELQEFGTELEMQELESIEAPGWATSAGVSVGISIVSVAWSLT
WP_319188378.1	Streptomyces sp. AK04-3B	NZ_JARBAA010000023.1	40124	39971	-	MAENLGAIENAELVELEMQELETLEAPGFWTGVSIGTAISASVATSITLT
WP_319188378.1	Streptomyces sp. AK04-3B	NZ_JARBAA010000023.1	40381	40222	-	MNENPGTVESFDNADLVELEMQELEALEAPGWGTISAAFSVGVSVGVSVTLT
WP_319188378.1	Streptomyces sp. AK04-3B	NZ_JARBAA010000023.1	40602	40443	-	MSENPGTVESFDNADLVELEMQELEALEAPGWGTISAVFSAGVSVGVSITLT
WP_319188378.1	Streptomyces sp. AK04-3B	NZ_JARBAA010000023.1	40926	40770	-	MTKHTLVEQELQELGTELEMQELEAVQAPGWATSVGVSVGISIVSVAWSLT
WP_382588694.1	Streptomyces sp. NPDC056948	NZ_JBHUQX010000274.1	12174	12330	+	MAHNNPVEQELQELGTELEMQELETLEAPGWATSAGVSVGISIVSVAWSLT
WP_382588694.1	Streptomyces sp. NPDC056948	NZ_JBHUQX010000274.1	12524	12683	+	MSENLGTVENVENAEFVELEMQELEALEAPGWGTFSVAFSTGVSVGVSVTLT
WP_266722733.1	Streptomyces sp. NBC_00199	NZ_JAPEMO010000007.1	166918	166765	-	MAENLGAIENAELVELEMQELETLEAPGFWTGVSIGTAISASVATSITLT
WP_266722733.1	Streptomyces sp. NBC_00199	NZ_JAPEMO010000007.1	167191	167032	-	MSENPGTVESFDNADLVELEMQELEALEAPGWGTISAAFSAGVSIGVSVTLT
WP_266722733.1	Streptomyces sp. NBC_00199	NZ_JAPEMO010000007.1	167402	167243	-	MSENPGTVESFDNADLVELEMQELEALEAPGWGTISAVFSAGVSVGVSITLT
WP_266722733.1	Streptomyces sp. NBC_00199	NZ_JAPEMO010000007.1	167726	167570	-	MTKHTLVEQELQELGTELEMQELEAVQAPGWATSVGVSVGISIVSVAWSLT
WP_189725675.1	Streptomyces purpurascens	NZ_JAJUPB010000015.1	407	251	-	MAHNNPVEQELQELGTELEMQELETLEAPGWATSAGVSVGISIVSVAWSLT
WP_307056879.1	Streptomyces achromogenes	NZ_JAUSYH010000001.1	4425524	4425371	-	MAENLGAIENAELVELEMQELETLEAPGFWTGVSIGTAISASVATSITLT
WP_307056879.1	Streptomyces achromogenes	NZ_JAUSYH010000001.1	4425819	4425660	-	MNENPGTVENFDKADLVELEMQELEALEAPGWGTISTAFSVGVSVGVSVTLT
WP_307056879.1	Streptomyces achromogenes	NZ_JAUSYH010000001.1	4426063	4425904	-	MSENPGTVESFDNADLVELEMQELEALEAPGWGTISAVFSAGVSVGVSITLT
WP_307056879.1	Streptomyces achromogenes	NZ_JAUSYH010000001.1	4426392	4426236	-	MAKHTLVEQELQELGTELEMQELEAVQAPGWATSVGVSVGISIVSVAWSLT
WP_254419077.1	Nocardiopsis exhalans	NZ_BAAAJB010000018.1	76287	76449	+	MSESFENETKSTELAPALELEMQELEAMEAPGWATVSGVSVGISIVSVAWSIT
WP_254419077.1	Nocardiopsis exhalans	NZ_BAAAJB010000018.1	76507	76669	+	MTNQNDTTAQAAVNPELELEMQELEAMEAPGFWTGVSIGVGISASVATSVAIT
WP_254419077.1	Nocardiopsis exhalans	NZ_BAAAJB010000018.1	76725	76887	+	MTNQNDTTAQAAVNPELELEMQELEAMEAPGFWTGVSIGVGISASVATSVAIT
WP_215120024.1	Streptomyces sp. CRCS-T-1	NZ_CP101651.1	3826238	3826085	-	MSENLGTVENIEPVELEMQELEALEAPGFWTGVSVGTAISASVATSITLT
WP_215120024.1	Streptomyces sp. CRCS-T-1	NZ_CP101651.1	3826459	3826300	-	MSENLGTVENIEHAEPVELEMQELEALEAPGWGTWSVAFSTGVSVGVSVTLT
WP_215120024.1	Streptomyces sp. CRCS-T-1	NZ_CP101651.1	3826665	3826506	-	MSENLGTVENIEHAEPVELEMQELEALEAPGWGTWSVAFSTGVSVGVSVTLT
WP_215120024.1	Streptomyces sp. CRCS-T-1	NZ_CP101651.1	3826886	3826730	-	MAHNNSVEQELQELGTELEMQELETLEAPGWATSAGVSVGISIVSVAWSLT
WP_386392989.1	Streptomyces pratens	NZ_JBHSRH010000001.1	35011	35170	+	MDNNSMVELEMQELAGTELEMQELEAVQAPGWATSVGVSVGISIVSIAYSLT
WP_386392989.1	Streptomyces pratens	NZ_JBHSRH010000001.1	35328	35478	+	MTENLGVIDNAELVELEMQELEILEAPGWGTWSVAFSAGVSVSVSVTLT
WP_386392989.1	Streptomyces pratens	NZ_JBHSRH010000001.1	35593	35743	+	MTENLGTVDNAELVELEMQELEALEAPGWGTISVAFSTGVSVGFSITLT
WP_386392989.1	Streptomyces pratens	NZ_JBHSRH010000001.1	35870	36023	+	MSENLGTVENRELVELEMQELEILEAPGFWTGVSIGTTISASVATSIALT
MEU4485997.1	Streptomyces purpurascens	JBFAGA010000004.1	264597	264435	-	MSENLGTVENIETAELGELEMQELEALEAPGFWTGVSVGTAISASVATSITLT
MEU4485997.1	Streptomyces purpurascens	JBFAGA010000004.1	264829	264670	-	MSENLGTVENVETAEFVELEMQELEALEAPGWGTFSVAFSTGVSVGVSVTLT
MEU4485997.1	Streptomyces purpurascens	JBFAGA010000004.1	265035	264876	-	MSENLGTVENVETAEFVELEMQELEALEAPGWGTISVAFSTGVSVGVSVTLT
MEU4485997.1	Streptomyces purpurascens	JBFAGA010000004.1	265368	265212	-	MAHNNPVEQELQELGTELEMQELETLEAPGWATSAGVSVGISIVSVAWSLT
WP_391101920.1	Streptomyces sp. NPDC008137	NZ_JBIBHN010000006.1	207684	207522	-	MSENLGTVENIEGAEPVELEMQELEALEAPGFWTGVSVGTAISASVATSITLT
WP_391101920.1	Streptomyces sp. NPDC008137	NZ_JBIBHN010000006.1	207899	207740	-	MSENLGTVENFEGAEPVELEMQELEALEAPGWGTWSVAFSTGVSVGVSVTLT
WP_391101920.1	Streptomyces sp. NPDC008137	NZ_JBIBHN010000006.1	208055	207956	-	MQELEALEAPGWGTWSVAFSTGVSVGVSVTLT
WP_391101920.1	Streptomyces sp. NPDC008137	NZ_JBIBHN010000006.1	208433	208277	-	MAHNNSVEQELQELGTELEMQELETLEAPGWATSAGVSVGISIVSVAWSLT
WP_319276987.1	Streptomyces sp. FL07-04A	NZ_JARAZL010000005.1	125432	125588	+	MTKHTLVEQELQELGTELEMQELEAVQAPGWATSVGVSVGISIVSVAWSLT
WP_319276987.1	Streptomyces sp. FL07-04A	NZ_JARAZL010000005.1	125757	125916	+	MSENPGTVESFDNADLVELEMQELEALEAPGWGTISAVFSAGVSVGVSITLT
WP_319276987.1	Streptomyces sp. FL07-04A	NZ_JARAZL010000005.1	125983	126142	+	MNDNPGTVENFDNADLVELEMQELEALEAPGWGTISAAFSVGVSVGVSVTLT
WP_319276987.1	Streptomyces sp. FL07-04A	NZ_JARAZL010000005.1	126233	126386	+	MAENLGAIENAELVELEMQELETLEAPGFWTGVSIGTAISASVATSITLT
WP_381219340.1	Streptomyces incanus	NZ_JBHSPC010000141.1	13948	14095	+	MANHTPIVERELQELDMQELEAVQAPGWATSIGVSVGITIVSIAASLT
WP_376058224.1	Streptomyces virginiae	NZ_JBHJSG010000039.1	28975	29131	+	MAKNNLVEQELQELGTELEMQELEPVQAPGWATSVGVSVGISIVSVAWSLT
WP_376058224.1	Streptomyces virginiae	NZ_JBHJSG010000039.1	29299	29449	+	MNENLGTVENAELVELEMQELEALEAPGWGTFSVAFSTGVSVGVSITLT
WP_376058224.1	Streptomyces virginiae	NZ_JBHJSG010000039.1	29509	29665	+	MNENLDTFEKPELVELEMQELEALEAPGWGTWSVAFSTGVSVGVSVAVSLT
WP_376058224.1	Streptomyces virginiae	NZ_JBHJSG010000039.1	29740	29893	+	MAENLGTFENAELVELEMQELETLEAPGFWTGVSIGTAISASVATSITLT
WP_384131868.1	Streptomyces sp. NPDC057582	NZ_JBHVGG010000005.1	238222	238069	-	MAENLGTIENTELVELEMQELETLEAPGFWTGVSIGTAISASVATSIALT
WP_384131868.1	Streptomyces sp. NPDC057582	NZ_JBHVGG010000005.1	238425	238275	-	MAEDLGTIENADLVELEMQELEALEAPGWGTFSVAFSAGVSIGVSITLT
WP_384131868.1	Streptomyces sp. NPDC057582	NZ_JBHVGG010000005.1	238636	238477	-	MSENLGTVETFEKAELVELEMQELEALEAPGWGTISIAFSTGVSVGVSIALT
WP_384131868.1	Streptomyces sp. NPDC057582	NZ_JBHVGG010000005.1	238949	238793	-	MANHHLVEQELQELGTELEMQELEPVHAPGWATSIGVSVGISIVSVAWSLT
WP_161296464.1	Streptomyces sp. SID1046	NZ_WWKI01000428.1	304	154	-	MNENLGTVENAELVELEMQELEALEAPGWGTFSVAFSTGVSVGVSITLT
WP_161296464.1	Streptomyces sp. SID1046	NZ_WWKI01000428.1	628	472	-	MAKNNLVEQELQELGTELEMQELEPVQAPGWATSVGVSVGISIVSVAWSLT
WP_116246387.1	Nocardiopsis sp. FIRDI 009	NZ_QPNC01000016.1	124911	124749	-	MSDEKTAAANPAENTNVELEMQELEPLEAPGFWTGVSIGTTISASVATSVAVT
WP_116246387.1	Nocardiopsis sp. FIRDI 009	NZ_QPNC01000016.1	125143	124981	-	MSDEKTAAANPAENTNVELEMQELEPLEAPGFWTGVGVGTVISASVATSVAVT
WP_116246387.1	Nocardiopsis sp. FIRDI 009	NZ_QPNC01000016.1	125409	125250	-	MSDSRKQQDTPATDVNLELEMQELEAMEAPGWATVSGVSVGVSIVSVAWSVT
WP_386147278.1	Streptomyces virginiae	NZ_JBHXKG010000083.1	7188	7344	+	MAKNNLVEQELQELGTELEMQELEPVQAPGWATSVGVSVGISIVSVAWSLT
WP_386147278.1	Streptomyces virginiae	NZ_JBHXKG010000083.1	7509	7659	+	MNENLGTVENAELVELEMQELEALEAPGWGTFSVAFSTGVSVGVSITLT
WP_386147278.1	Streptomyces virginiae	NZ_JBHXKG010000083.1	7720	7876	+	MNENLDTFEKPELVELEMQELEALEAPGWGTWSVAFSTGVSVGVSVAVSLT
WP_386147278.1	Streptomyces virginiae	NZ_JBHXKG010000083.1	7951	8104	+	MAENLGTFENAELVELEMQELETLEAPGFWTGVSIGTAISASVATSITLT
WP_386227205.1	Streptomyces virginiae	NZ_JBHTQY010000031.1	7330	7486	+	MAKNNLVEQELQELGTELEMQELEPVQAPGWATSVGVSVGISIVSVAWSLT
WP_386227205.1	Streptomyces virginiae	NZ_JBHTQY010000031.1	7654	7804	+	MNENLGTVENAELVELEMQELEALEAPGWGTFSVAFSTGVSVGVSITLT
WP_386227205.1	Streptomyces virginiae	NZ_JBHTQY010000031.1	7864	8020	+	MNENLNTFEKPELVELEMQELEALEAPGWGTWSVAFSTGVSVGVSVAVSLT
WP_386227205.1	Streptomyces virginiae	NZ_JBHTQY010000031.1	8095	8248	+	MAENLGTFENAELVELEMQELETLEAPGFWTGVSIGTAISASVATSITLT
WP_189822148.1	Streptomyces finlayi	NZ_BMVC01000002.1	31472	31310	-	MSENLGTVENIANNELVELEMQELEALEAPGFWTGVSTGVAISASVATSITLT
WP_189822148.1	Streptomyces finlayi	NZ_BMVC01000002.1	31728	31569	-	MNEKLGTVENIETNDLVELEMQELEALEAPGWGTFSVAFSTGVSVGVSVTLT
WP_189822148.1	Streptomyces finlayi	NZ_BMVC01000002.1	31982	31823	-	MSDNIQAVEQELELVANELEMQELEPIQAPGWSTSIGVSVGISIVSVAASLT
WP_151775743.1	Streptomyces abyssomicinicus	NZ_BBZI01000019.1	14975	14822	-	MNKNHGVDNFELVEVEMQELESLEAPGFWTGVSTGVTISASVIASLASLT
WP_151775743.1	Streptomyces abyssomicinicus	NZ_BBZI01000019.1	15195	15042	-	MNDKQDVTPENLEIVEADMQELESMEAPGWATVSTAFSVGVSVGVSIALT
WP_151775743.1	Streptomyces abyssomicinicus	NZ_BBZI01000019.1	15425	15278	-	MTDRTPIAEQDLAELDMQELEAVQAPGWATSIGVSVGITIVSIAASLT
WP_386128444.1	Streptomyces virginiae	NZ_JBHVWV010000017.1	79912	80068	+	MAKNNLVEQELQELGTELEMQELEPVQAPGWATSVGVSVGISIVSVAWSLT
WP_386128444.1	Streptomyces virginiae	NZ_JBHVWV010000017.1	80233	80389	+	MNENLGTVENAELVELEMQELEALEAPGWGTWSVAFSTGVSVGVSVAVSLT
WP_386128444.1	Streptomyces virginiae	NZ_JBHVWV010000017.1	80482	80635	+	MAENLGTFENAELVELEMQELETLEAPGFWTGVSIGTAISASVATSITLT
WP_352165711.1	Streptomyces virginiae	NZ_JBEOVK010000123.1	354	201	-	MAENLGTFENAELVELEMQELETLEAPGFWTGVSIGTAISASVATSITLT
WP_352165711.1	Streptomyces virginiae	NZ_JBEOVK010000123.1	585	429	-	MNENLDTFEKPELVELEMQELEALEAPGWGTWSVAFSTGVSVGVSVAVSLT
WP_352165711.1	Streptomyces virginiae	NZ_JBEOVK010000123.1	795	645	-	MNENLGTVENAELVELEMQELEALEAPGWGTFSVAFSTGVSVGVSITLT
WP_352165711.1	Streptomyces virginiae	NZ_JBEOVK010000123.1	1119	963	-	MAKNNLVEQELQELGTELEMQELEPVQAPGWATSVGVSVGISIVSVAWSLT
WP_386238817.1	Streptomyces virginiae	NZ_JBHTSS010000222.1	7182	7338	+	MAKNNLVEQELQELGTELEMQELEPVQAPGWATSVGVSVGISIVSVAWSLT
WP_386238817.1	Streptomyces virginiae	NZ_JBHTSS010000222.1	7506	7656	+	MNENLGTVENAELVELEMQELEALEAPGWGTFSVAFSTGVSVGVSITLT
WP_386238817.1	Streptomyces virginiae	NZ_JBHTSS010000222.1	7716	7872	+	MNENLDTFEKPELVELEMQELEALEAPGWGTWSVAFSTGVSVGVSVAVSLT
WP_386238817.1	Streptomyces virginiae	NZ_JBHTSS010000222.1	7947	8100	+	MAENLGTFENAELVELEMQELETLEAPGFWTGVSIGTAISASVATSITLT
WP_389814686.1	Streptomyces virginiae	NZ_JBIBCZ010000021.1	30554	30401	-	MAENLGTFENAELVELEMQELETLEAPGFWTGVSIGTAISASVATSITLT
WP_389814686.1	Streptomyces virginiae	NZ_JBIBCZ010000021.1	30785	30629	-	MNENLDTFEKPELVELEMQELEALEAPGWGTWSVAFSTGVSVGVSVAVSLT
WP_389814686.1	Streptomyces virginiae	NZ_JBIBCZ010000021.1	30995	30845	-	MNENLGTVENAELVELEMQELEALEAPGWGTWSVAFSTGVSVGVSITLT
WP_389814686.1	Streptomyces virginiae	NZ_JBIBCZ010000021.1	31319	31163	-	MAKNNLVEQELQELGTELEMQELEPVQAPGWATSVGVSVGISIVSVAWSLT
WP_331721019.1	Streptomyces virginiae	NZ_CP107872.1	194335	194491	+	MAKNNLVEQELQELGTELEMQELEPVQAPGWATSVGVSVGISIVSVAWSLT
WP_331721019.1	Streptomyces virginiae	NZ_CP107872.1	194659	194809	+	MNENLGTVENAELVELEMQELEALEAPGWGTFSVAFSTGVSVGVSITLT
WP_331721019.1	Streptomyces virginiae	NZ_CP107872.1	194869	195025	+	MNENLDTFEKPELVELEMQELEALEAPGWGTWSVAFSTGVSVGVSVAVSLT
WP_331721019.1	Streptomyces virginiae	NZ_CP107872.1	195100	195253	+	MAENLGTFENAELVELEMQELETLEAPGFWTGVSIGTAISASVATSITLT
WP_386194267.1	Streptomyces virginiae	NZ_JBHTTT010000053.1	40873	40720	-	MAENLGTFENAELVELEMQELETLEAPGFWTGVSIGTAISASVATSITLT
WP_386194267.1	Streptomyces virginiae	NZ_JBHTTT010000053.1	41104	40948	-	MNENLNTFEKPELVELEMQELEALEAPGWGTWSVAFSTGVSVGVSVAVSLT
WP_386194267.1	Streptomyces virginiae	NZ_JBHTTT010000053.1	41314	41164	-	MNENLGTVENAELVELEMQELEALEAPGWGTFSVAFSTGVSVGVSITLT
WP_386194267.1	Streptomyces virginiae	NZ_JBHTTT010000053.1	41638	41482	-	MAKNNLVEQELQELGTELEMQELEPVQAPGWATSVGVSVGISIVSVAWSLT
WP_051763268.1	Streptomyces virginiae	NZ_JNYC01000011.1	128044	128200	+	MAKNNLVEQELQELGTELEMQELEPVQAPGWATSVGVSVGISIVSVAWSLT
WP_051763268.1	Streptomyces virginiae	NZ_JNYC01000011.1	128368	128518	+	MNENLGTVENAELVELEMQELEALEAPGWGTFSVAFSTGVSVGVSITLT
WP_051763268.1	Streptomyces virginiae	NZ_JNYC01000011.1	128578	128734	+	MNENLDTFEKPELVELEMQELEALEAPGWGTWSVAFSTGVSVGVSVAVSLT
WP_051763268.1	Streptomyces virginiae	NZ_JNYC01000011.1	128809	128962	+	MAENLGTFENAELVELEMQELETLEAPGFWTGVSIGTAISASVATSITLT
WP_386092111.1	Streptomyces virginiae	NZ_JBHWLZ010000040.1	20330	20486	+	MAKNNLVEQELQELGTELEMQELEPVQAPGWATSVGVSVGISIVSVAWSLT
WP_386092111.1	Streptomyces virginiae	NZ_JBHWLZ010000040.1	20654	20804	+	MNENLGTVENAELVELEMQELEALEAPGWGTFSVAFSTGVSVGVSITLT
WP_386092111.1	Streptomyces virginiae	NZ_JBHWLZ010000040.1	21110	21215	+	MQELEALEAPGWGTWSVAFSTGVSVGVSVAVSLT
WP_386092111.1	Streptomyces virginiae	NZ_JBHWLZ010000040.1	21290	21443	+	MAENLGTFENAELVELEMQELETLEAPGFWTGVSIGTAISASVATSITLT
WP_051717308.1	Streptomyces sp. NRRL F-5727	NZ_JOGX01000045.1	5577	5733	+	MNDKQIALDTNAAELVELEMQELEAMHAPGWATNVGVSVGISIVSVAWSLT
WP_051717308.1	Streptomyces sp. NRRL F-5727	NZ_JOGX01000045.1	5804	5960	+	MNENQDITAAAAPELVELEMQELEALEAPGWGTWSVAFSTGVSVGVSITLT
WP_051717308.1	Streptomyces sp. NRRL F-5727	NZ_JOGX01000045.1	6012	6174	+	MSDKQITLDTAAAPELVELEMQELETLESPGFWTGVSVGVGISASVATSITLT
WP_390018363.1	Streptomyces virginiae	NZ_JBHVWR010000012.1	121183	121339	+	MAKNNLVEQELQELGTELEMQELEPVQAPGWATSVGVSVGISIVSVAWSLT
WP_390018363.1	Streptomyces virginiae	NZ_JBHVWR010000012.1	121507	121657	+	MNENLGTVENAELVELEMQELEALEAPGWGTFSVAFSTGVSVGVSITLT
WP_390018363.1	Streptomyces virginiae	NZ_JBHVWR010000012.1	121717	121873	+	MNENLDTFEKPELVELEMQELEALEAPGWGTWSVAFSTGVSVGVSVAVSLT
WP_390018363.1	Streptomyces virginiae	NZ_JBHVWR010000012.1	121948	122101	+	MAENLGTFENAELVELEMQELETLEAPGFWTGVSIGTAISASVATSITLT
WP_392072038.1	Streptomyces omiyaensis	NZ_JBIBVA010000002.1	557425	557581	+	MNDKQITLDTAAAELVELEMQELEAMHAPGWATNVGVSVGISIVSVAWSLT
WP_392072038.1	Streptomyces omiyaensis	NZ_JBIBVA010000002.1	557647	557803	+	MNENQDITAAAAPELVELEMQELEALEAPGWGTWSVAFSTGVSVGVSITLT
WP_392072038.1	Streptomyces omiyaensis	NZ_JBIBVA010000002.1	558182	558341	+	MSDKQITLDAAAPELVELEMQELETLESPGFWTGVSIGVGISASVATSITLT
WP_386019870.1	Streptomyces virginiae	NZ_JBHXJY010000024.1	88975	89131	+	MAKNNLVEQELQELGTELEMQELEPVQAPGWATSVGVSVGISIVSVAWSLT
WP_386019870.1	Streptomyces virginiae	NZ_JBHXJY010000024.1	89296	89446	+	MNENLGTVENAELVELEMQELEALEAPGWGTFSVAFSTGVSVGVSITLT
WP_386019870.1	Streptomyces virginiae	NZ_JBHXJY010000024.1	89507	89663	+	MNENLDTFEKPELVELEMQELEALEAPGWGTWSVAFSTGVSVGVSVAVSLT
WP_386019870.1	Streptomyces virginiae	NZ_JBHXJY010000024.1	89738	89891	+	MAENLGTFENAELVELEMQELETLEAPGFWTGVSIGTAISASVATSITLT
WP_392013845.1	Streptomyces omiyaensis	NZ_JBIBSS010000018.1	135369	135210	-	MSDKQITLDAAAPELVELEMQELETLESPGFWTGVSIGVGISASVATSITLT
WP_392013845.1	Streptomyces omiyaensis	NZ_JBIBSS010000018.1	135616	135460	-	MNENQDITAAAAPELVELEMQELEALEAPGWGTISVAFSTGVSVGVSIALT
WP_392013845.1	Streptomyces omiyaensis	NZ_JBIBSS010000018.1	135816	135660	-	MNENQDITAAAAPELVELEMQELEALEAPGWGTWSVAFSTGVSVGVSITLT
WP_392013845.1	Streptomyces omiyaensis	NZ_JBIBSS010000018.1	136139	135983	-	MNDKQITLDTAAAELVELEMQELEAMHAPGWATNVGVSVGISIVSVAWSLT
MEV0623726.1	Nonomuraea sp. NPDC050404	JBFAKB010000051.1	20747	20912	+	MNMAATSSLAPALELGMQELEAMDAPGFWSGFKQGVVITLGTLVFASAVASAAT
MEV0623726.1	Nonomuraea sp. NPDC050404	JBFAKB010000051.1	20930	21083	+	MNHLANAPLELGMQELEAMDAPGFWSGFKQGVLFTLGTLAFASAVASAAT
MEV0623726.1	Nonomuraea sp. NPDC050404	JBFAKB010000051.1	21113	21293	+	MNELANAPLELGMQELEAMEAPGWGTFWGVATGVSVTSVVGTAISYGVTAVMSSISVIT
WP_383823730.1	Streptomyces sp. NPDC059202	NZ_JBHZBA010000003.1	350539	350695	+	MNDKQITLDTPAAELVELEMQELEAMHAPGWATNVGVSVGISIVSVAWSLT
WP_383823730.1	Streptomyces sp. NPDC059202	NZ_JBHZBA010000003.1	350777	350930	+	MNEKLDIVENAAELVELEMQELEALEAPGWGTFSVAFSAGVSVGVSITLT
WP_383823730.1	Streptomyces sp. NPDC059202	NZ_JBHZBA010000003.1	350970	351126	+	MNENQDITTAATAEIVELEMQELEALEAPGWGTISVAFSAGVSIGISAALT
WP_383823730.1	Streptomyces sp. NPDC059202	NZ_JBHZBA010000003.1	351177	351339	+	MSDKQITVETAAASELVELEMQELETLESPGFWTGVSIGVGISASVATSITLT
WP_219089853.1	Streptomyces sp. JJ38	NZ_JABLSI010000008.1	30298	30115	-	MRKTMQDNTFDSIVKDNGLAELELGMQELEAMEAPGFYSGFKDGLTFSLAVSALSVTATT
WP_219089853.1	Streptomyces sp. JJ38	NZ_JABLSI010000008.1	30633	30426	-	MMKEGNMEATFNTLAAEEMPGLELGMQELEAMEAPGWATWAGFGTGTAVTSAIGYGSVYLAVSGAAIT
QKW10975.1	Streptomyces sp. NA04227	CP054918.1	4275930	4276113	+	MQGVIDSQHGAEALELGMQELEAMEAPGWQTWAGFGTGTVVTSAIAYGSVYVAVSGAAIT
QKW10975.1	Streptomyces sp. NA04227	CP054918.1	4276256	4276430	+	MQTITNTADLMKGGEALELGMQELEAMEAPGFYTGFKDGLTFTVAVGTLSVGAAIAT
WP_383996325.1	Streptomyces sp. NPDC057474	NZ_JBHVDX010000092.1	20713	20530	-	MKDTVAPIPLDDMPALELGMQELEALEAPGFWSNFKEGVSVSVAVSAVYGGVASAVVSAT
WP_383996325.1	Streptomyces sp. NPDC057474	NZ_JBHVDX010000092.1	20964	20778	-	MQKTVEGFDQDEFMPALELGMQELEALEAPGWWSVTGYISGASVGGAVTYSVVVSAISAAT
WP_331718187.1	Streptomyces virginiae	NZ_CP108112.1	267	114	-	MAENLGTFENAELVELEMQELETLEAPGFWTGVSIGTAISASVATSITLT
WP_331718187.1	Streptomyces virginiae	NZ_CP108112.1	498	342	-	MNENLDTFEKPELVELEMQELEALEAPGWGTWSVAFSTGVSVGVSVAVSLT
WP_331718187.1	Streptomyces virginiae	NZ_CP108112.1	708	558	-	MNENLGTVENAELVELEMQELEALEAPGWGTFSVAFSTGVSVGVSITLT
WP_331718187.1	Streptomyces virginiae	NZ_CP108112.1	1032	876	-	MAKNNLVEQELQELGTELEMQELEPVQAPGWATSVGVSVGISIVSVAWSLT
WP_189846805.1	Streptomyces omiyaensis	NZ_BMVV01000001.1	44976	44817	-	MSDKQITLDAAAPELVELEMQELETLESPGFWTGVSIGVGISASVATSITLT
WP_189846805.1	Streptomyces omiyaensis	NZ_BMVV01000001.1	45211	45055	-	MNENQDITAAAAPELVELEMQELEALEAPGWGTISVAFSTGVSVGVSIALT
WP_189846805.1	Streptomyces omiyaensis	NZ_BMVV01000001.1	45411	45255	-	MNENQDITAAAAPELVELEMQELEALEAPGWGTWSVAFSTGVSVGVSITLT
WP_189846805.1	Streptomyces omiyaensis	NZ_BMVV01000001.1	45634	45478	-	MNDKQITLDTAAAELVELEMQELEAMHAPGWATNVGVSVGISIVSVAWSLT
WP_217710501.1	Streptomyces sp. NA04227	NZ_CP054918.1	4275930	4276113	+	MQGVIDSQHGAEALELGMQELEAMEAPGWQTWAGFGTGTVVTSAIAYGSVYVAVSGAAIT
WP_217710501.1	Streptomyces sp. NA04227	NZ_CP054918.1	4276256	4276430	+	MQTITNTADLMKGGEALELGMQELEAMEAPGFYTGFKDGLTFTVAVGTLSVGAAIAT
WP_375129537.1	Nonomuraea sp. GTA35	NZ_JBGNUV010000007.1	142738	142558	-	MNELANAPLELGMQELEAMEAPGWGTFWGVVTGVSVTSVVGTAVSYGVTAVMSSISVIT
WP_375129537.1	Nonomuraea sp. GTA35	NZ_JBGNUV010000007.1	142927	142768	-	MNELAIAPLELGMQELEAMDAPGFWSGFKQGVVITLGTLAFASAVASAAAAT
WP_375129537.1	Nonomuraea sp. GTA35	NZ_JBGNUV010000007.1	143064	142944	-	MQELEAMDAPGFWSGFKQGVVITLGTLVFASAVASAAAT
WP_357893501.1	Nonomuraea sp. NPDC050202	NZ_JBFALF010000052.1	47033	46853	-	MNELANAPLELGMQELEAMEAPGWGTFWGVVTGVSVTSVVGTAVSYGVTAVMSSISVIT
WP_357893501.1	Nonomuraea sp. NPDC050202	NZ_JBFALF010000052.1	47222	47063	-	MNELAIAPLELGMQELEAMDAPGFWSGFKQGVVITLGTLAFASAVASAAAAT
WP_357893501.1	Nonomuraea sp. NPDC050202	NZ_JBFALF010000052.1	47407	47239	-	MDMAATSSLTPALELGMQELEAMDAPGFWSGFKQGVVITLGTLVFASAVASAAAT
WP_345221508.1	Streptomyces cremeus	NZ_BAAAXE010000013.1	794066	794225	+	MSDNIQAVEQELELVANELEMQELEPIQAPGWSTSIGVSVGISIVSVAASLT
WP_345221508.1	Streptomyces cremeus	NZ_BAAAXE010000013.1	794335	794494	+	MNENLGTVENIETNDLVELEMQELEALEAPGWGTFSVAFSTGVSVGVSVTLT
WP_345221508.1	Streptomyces cremeus	NZ_BAAAXE010000013.1	794577	794739	+	MSENLGTVENIANNELVELEMQELEALEAPGFWTGVSTGVAISASVATSITLT
WP_290013268.1	Streptomyces sp. ZSW22	NZ_JAUEPA010000014.1	99584	99413	-	MQDIFEKNAPEALELGMQELEAMEAPGFWSNFKDGVVVSVAASAVYGGVASAVAVT
WP_290013268.1	Streptomyces sp. ZSW22	NZ_JAUEPA010000014.1	99817	99646	-	MQNSAELDITPALELGMQELEAMEAPGFWSVTGYISGAGAGGAVTYSIVASVIATT
MEV1171263.1	Nonomuraea sp. NPDC049784	JBFAMX010000108.1	8874	8700	-	MESMTDLPLELGMQELESMEAPFWGTFFGVATGVSVVTIVGSAISYGVSAVVTVIST
MEV1171263.1	Nonomuraea sp. NPDC049784	JBFAMX010000108.1	9120	8922	-	MSTATAEALDLFPLELGMQELEPMDAPSFWSGFKIGVTISGVALSFGGAVFGGTVALATASIIST
WP_225659800.1	Streptomyces sichuanensis	NZ_JAIXMK010000008.1	38009	37853	-	MQENKFEQELELGLQELEAMEAPDFWSGFKQGATISLGSLVLYSTVASIAT
WP_225659800.1	Streptomyces sichuanensis	NZ_JAIXMK010000008.1	38227	38068	-	MQEISLQETAAFEPALELGLQELEAMEAPGWWTVGAAAVTSAAVGISISIAT
WP_225659800.1	Streptomyces sichuanensis	NZ_JAIXMK010000008.1	38435	38273	-	MQENFPMEAAGFEPVLELGLQELEAMEAPGWWTVGAVASAVGSAALSIASVIT
WP_225659800.1	Streptomyces sichuanensis	NZ_JAIXMK010000008.1	38698	38524	-	MQNERVATATETAVNLELGLQELEAMEAPGFWSTAGGVATGIGVVSIVGYAAVSLAT
WP_388165133.1	Streptomyces mutabilis	NZ_JBIBIT010000004.1	489560	489731	+	MQNSAELDITPALELGMQELEAMEAPGFWSVTGYISGAGAGGAVTYSIVASVIATT
WP_388165133.1	Streptomyces mutabilis	NZ_JBIBIT010000004.1	489793	489964	+	MQDIFEKNAPEALELGMQELEAMEAPGFWSNFKDGVVVSVAASAVYGGVASAVAVT
WP_326750633.1	Streptomyces virginiae	NZ_CP108150.1	16582	16738	+	MAKNNLVEQELQELGTELEMQELEPVQAPGWATSVGVSVGISIVSVAWSLT
WP_326750633.1	Streptomyces virginiae	NZ_CP108150.1	16903	17053	+	MNENLGTVENAELVELEMQELEALEAPGWGTFSVAFSTGVSVGVSITLT
WP_326750633.1	Streptomyces virginiae	NZ_CP108150.1	17113	17269	+	MNENLNTFEKPELVELEMQELEALEAPGWGTWSVAFSTGVSVGVSVAVSLT
WP_326750633.1	Streptomyces virginiae	NZ_CP108150.1	17344	17497	+	MAENLGTFENAELVELEMQELETLEAPGFWTGVSIGTAISASVATSITLT
WP_223838113.1	Streptomyces venezuelae	NZ_CP029190.1	3263061	3263232	+	MKENLNQDFDAALELGMQELEAMEAPGWWSVGAYISGAGVSGAVTYSIVATAIATT
WP_223838113.1	Streptomyces venezuelae	NZ_CP029190.1	3263281	3263452	+	MQNIFEKDAIDSLELGMQELEAMEAPGMWSNFQAGVTVSVAASAIYGGVASAVAVT
WP_386047591.1	Streptomyces virginiae	NZ_JBHWIZ010000038.1	7195	7351	+	MAKNNLVEQELQELGTELEMQELEPVQAPGWATSVGVSVGISIVSVAWSLT
WP_386047591.1	Streptomyces virginiae	NZ_JBHWIZ010000038.1	7519	7669	+	MNENLGTVENAELVELEMQELEALEAPGWGTFSVAFSTGVSVGVSITLT
WP_386047591.1	Streptomyces virginiae	NZ_JBHWIZ010000038.1	7729	7885	+	MNENLDTFEKPELVELEMQELEALEAPGWGTWSVAFSTGVSVGVSVAVSLT
WP_386047591.1	Streptomyces virginiae	NZ_JBHWIZ010000038.1	7960	8113	+	MAENLGTFENAELVELEMQELETLEAPGFWTGVSIGTAISASVATSITLT
WP_344986936.1	Nonomuraea helvata	NZ_BAAAXV010000001.1	2800649	2800847	+	MSTTTAEALDLFPLELGMQELEPMDAPGFWSGFKIGVTISGVALSFGGAVFGGTVALATASIIST
WP_344986936.1	Nonomuraea helvata	NZ_BAAAXV010000001.1	2800895	2801069	+	METMTDLPLELGMQELESMEAPFWGTFFGVATGVSVVTIVGSLVSYGVSAVVTVIST
WP_319014061.1	Streptomyces roseofulvus	NZ_JAZKLW010000547.1	134890	134728	-	MSDKQITLDTAAAPEVVELEMQELETLESPGFWTGVSVGVGISASVATSITLT
WP_319014061.1	Streptomyces roseofulvus	NZ_JAZKLW010000547.1	135093	134937	-	MNENQDITTAAAPELVELEMQELEALEAPGWGTWSVAFSTGVSVGVSITLT
WP_319014061.1	Streptomyces roseofulvus	NZ_JAZKLW010000547.1	135316	135160	-	MNDKQIALDTNAAELVELEMQELEAMHAPGWATNVGVSVGISIVSVAWSLT
WP_289908660.1	Streptomyces sp. MA25(2023)	NZ_JAUEPC010000009.1	229375	229546	+	MQNSAELDITPALELGMQELEAMEAPGFWSVTGYISGAGAGGAVTYSIVASVIATT
WP_289908660.1	Streptomyces sp. MA25(2023)	NZ_JAUEPC010000009.1	229608	229779	+	MQDIFEKNAPEALELGMQELEAMEAPGFWSNFKDGVVVSVAASAVYGGVASAVAVT
WP_003980803.1	Streptomyces rimosus	NZ_JBEYAY010000027.1	111815	111983	+	MQEIEKIQPVLELGMQELEAMDAPGWWTAAGVSAGVVVSASAAYGSAALSAAAIT
WP_003980803.1	Streptomyces rimosus	NZ_JBEYAY010000027.1	112070	112235	+	MQETEKIQPVLELGMQELEAMEAPGFWTGFSYGVAVSGTAAASAAVSVAASIAT
WP_382094854.1	Streptomyces mutabilis	NZ_JBHXII010000012.1	173735	173612	-	MQELEAMEAPGFWSNFKDGVVVSVAASAVYGGVASAVAVT
WP_382094854.1	Streptomyces mutabilis	NZ_JBHXII010000012.1	174211	174040	-	MQNSAELDITPALELGMQELEAMEAPGFWSVTGYISGAGAGGAVTYSIVASVIATT
MEV5812207.1	Streptomyces mutabilis	JBFAVS010000002.1	221523	221352	-	MQDIFEKNAPEALELGMQELEAMEAPGFWSNFKDGVVVSVAASAVYGGVASAVAVT
MEV5812207.1	Streptomyces mutabilis	JBFAVS010000002.1	221756	221585	-	MQNSAELDITPALELGMQELEAMEAPGFWSVTGYISGAGAGGAVTYSIVASVIATT
MEV5238099.1	Streptomyces cinnamoneus	JBFASY010000003.1	29267	29111	-	MQENKFEQELELGLQELEAMEAPDFWSGFKQGTTISLGSLVLYSTVASIAT
MEV5238099.1	Streptomyces cinnamoneus	JBFASY010000003.1	29484	29325	-	MQEISRQETAAFEPALELGLQELEAMEAPGWWTVGAATVTSAAVGISISIAT
MEV5238099.1	Streptomyces cinnamoneus	JBFASY010000003.1	29692	29530	-	MQENSPMEAAGFEPVLELGLQELEAMEAPGWWTVGAIASAVGSAALSVASVIT
MEV5238099.1	Streptomyces cinnamoneus	JBFASY010000003.1	29954	29780	-	MQNERVATATETAVDLELGLQELEAMEAPGFWSTAGGVATGIGVVSIVGYAAVSLAT
WP_266449257.1	Streptomyces virginiae	NZ_JAPEMQ010000007.1	15674	15830	+	MAKNNLVEQELQELGTELEMQELEPVQAPGWATSVGVSVGISIVSVAWSLT
WP_266449257.1	Streptomyces virginiae	NZ_JAPEMQ010000007.1	15995	16145	+	MNENLGTVENAELVELEMQELEALEAPGWGTFSVAFSTGVSVGVSITLT
WP_266449257.1	Streptomyces virginiae	NZ_JAPEMQ010000007.1	16205	16361	+	MNENLDTFEKPELVELEMQELEALEAPGWGTWSVAFSTGVSVGVSVAVSLT
WP_266449257.1	Streptomyces virginiae	NZ_JAPEMQ010000007.1	16445	16598	+	MAENLGTFENAELVELEMQELETLEAPGFWTGVSIGTAISASVATSITLT
WP_307652404.1	Streptomyces sp. DSM 42143	NZ_JAUSVD010000001.1	3617319	3617148	-	MQDIFEKNAPEALELGMQELEAMEAPGFWSNFKDGVVVSVAASAVYGGVASAVAVT
WP_307652404.1	Streptomyces sp. DSM 42143	NZ_JAUSVD010000001.1	3617552	3617381	-	MQNSAELDITPALELGMQELEAMEAPGFWSVTGYISGAGAGGAVTYSIVASVIATT
WP_031006243.1	Streptomyces chrestomyceticus	NZ_JBEZAP010000025.1	97513	97348	-	MQEIEKIQPVLELGMQELEAMEAPGFWTGFSYGVAVSGTAAASAAVSVAASIAT
WP_031006243.1	Streptomyces chrestomyceticus	NZ_JBEZAP010000025.1	97768	97600	-	MQEIEKIQPVLELGMQELEAMDAPGWWTAAGVSAGVVVSASAAYGSAALSAAAIT
MET9990804.1	Streptomyces mutabilis	JBEXQT010000007.1	83779	83950	+	MQNSAELDITPALELGMQELEAMEAPGFWSVTGYISGAGAGGAVTYSIVASVIATT
MET9990804.1	Streptomyces mutabilis	JBEXQT010000007.1	84012	84183	+	MQDIFEKNAPEALELGMQELEAMEAPGFWSNFKDGVVVSVAASAVYGGVASAVAVT
WP_382021262.1	Streptomyces mutabilis	NZ_JBHYNE010000014.1	70567	70738	+	MQNSAELDITPALELGMQELEAMEAPGFWSVTGYISGAGAGGAVTYSIVASVIATT
WP_382021262.1	Streptomyces mutabilis	NZ_JBHYNE010000014.1	70800	70971	+	MQDIFEKNAPEALELGMQELEAMEAPGFWSNFKDGVVVSVAASAVYGGVASAVAVT
WP_346170604.1	Streptomyces roseofulvus	NZ_BAAAWE010000001.1	4572391	4572229	-	MSDKQITLDTAAAPEVVELEMQELETLESPGFWTGVSVGVGISASVATSITLT
WP_346170604.1	Streptomyces roseofulvus	NZ_BAAAWE010000001.1	4572595	4572439	-	MNENQDITTAAAPELVELEMQELEALEAPGWGTWSVAFSTGVSVGVSITLT
WP_346170604.1	Streptomyces roseofulvus	NZ_BAAAWE010000001.1	4572818	4572662	-	MNDKQIALDTNAAELVELEMQELEAMHAPGWATNVGVSVGISIVSVAWSLT
WP_352205141.1	Streptomyces sp. NPDC051098	NZ_JBFBBU010000053.1	30516	30705	+	MQGVIDFSQDLSVPALELGMQELEAMEAPGWSTWAGFGTGTAVTSAIAYGSVYVAVSGAAIT
WP_352205141.1	Streptomyces sp. NPDC051098	NZ_JBFBBU010000053.1	30795	30972	+	MQAIFEPKTGFELKDNGPALELGMQELEAMEAPGFYTGFKDGLMFSIAVGALSVAAST
WP_269958943.1	Streptomyces mutabilis	NZ_JAMYEN010000213.1	121498	121327	-	MQDIFEKNAPDALELGMQELEAMEAPGFWSNFKDGVVVSVAASAVYGGVASAVAVT
WP_269958943.1	Streptomyces mutabilis	NZ_JAMYEN010000213.1	121731	121560	-	MQNSAELDITPALELGMQELEAMEAPGFWSVTGYISGAGAGGAVTYSIVASVIATT
MDG9694088.1	Streptomyces sp. DH17	JARVKX010000011.1	209700	209529	-	MQDIFEKNAPEALELGMQELEAMEAPGFWSNFKDGVVVSVAASAVYGGVASAVAVT
MDG9694088.1	Streptomyces sp. DH17	JARVKX010000011.1	209933	209762	-	MQNSAELDITPALELGMQELEAMEAPGFWSVTGYISGAGAGGAVTYSIVASVIATT
PAN02019.1	Streptomyces sp. Alain-F2R5	NQOS01000019.1	55914	56085	+	MQNSAELDITPALELGMQELEAMEAPGFWSVTGYISGAGAGGAVTYSIVASVIATT
PAN02019.1	Streptomyces sp. Alain-F2R5	NQOS01000019.1	56147	56318	+	MQDIFEKNAPEALELGMQELEAMEAPGFWSNFKDGVVVSVAASAVYGGVASAVAVT
WP_202437962.1	Streptomyces sp. SID5910	NZ_WWHX01000901.1	17206	17377	+	MQNSAELDNNPALELGMQELEAMEAPGFWSVTGYISGAGVGGAVTYSIVASVIATT
WP_202437962.1	Streptomyces sp. SID5910	NZ_WWHX01000901.1	17440	17611	+	MQDIFEKDATEALELGMQELEAMEAPGFWSNFKDGVVVSVAASAVYGGVASAVAVT
WP_359416930.1	Streptomyces rochei	NZ_JBEYYX010000004.1	31286	31121	-	MQEIEKIQPVLELGMQELEAMEAPGFWTGFSYGVAVSGTAAASAAVSVAVSIAT
WP_359416930.1	Streptomyces rochei	NZ_JBEYYX010000004.1	31541	31373	-	MQENEKIQPVLELGMQELEAMDAPGWWTAAGVSAGVIVSASAAYGSAALSAAALT
WP_387940968.1	Streptomyces flavidovirens	NZ_JBIAHF010000003.1	673258	673456	+	MQDGFKAGQELGTQGAFPAELELGMQELEAMEAPGWWTAAGVSAGVVGTSAAGYVSYVASAAIIT
WP_387940968.1	Streptomyces flavidovirens	NZ_JBIAHF010000003.1	673903	674071	+	MEHLTSAAQGPQDGVDALELNMQELEAMEAPGFWTGFTAGAAISGAAIASAAIAT
WP_349456298.1	Nonomuraea sp. B19D2	NZ_JBEFAK010000046.1	83411	83612	+	MSATLSPELDLLPLELGMQELEPMDAPSFWSGFKIGVTISVGSLVFGSAVLGATVAAAAASVVVTT
WP_349456298.1	Nonomuraea sp. B19D2	NZ_JBEFAK010000046.1	83661	83847	+	MEAMTDLPLELGMQELEPMDAPGFWSGFKIGVIISVGSVAFGGAVLGATVAAAAASVVVTT
WP_349456298.1	Nonomuraea sp. B19D2	NZ_JBEFAK010000046.1	83896	84067	+	MEAMTDLPLELGMQELESMEAPFWGTFFGVGAGVTVVTAVGTIISYSVASALSIIT
MEV8535715.1	Streptomyces sp. NPDC051211	JBFBAV010000037.1	47354	47183	-	MQDIFEKDAIDSLELGMQELEAMEAPGVWSNFKAGVTVSVAASAIYGGVASAVAVT
MEV8535715.1	Streptomyces sp. NPDC051211	JBFBAV010000037.1	47574	47403	-	MKENLNQDFGQALELGMQELEAMEAPGWWSVGGYISGAGVSGAVTYSIVATAIAAT
WP_328861962.1	Streptomyces sp. NBC_00306	NZ_CP108032.1	6155046	6155235	+	MQGVIDFSQDLSVPALELGMQELEAMEAPGWSTWAGFGTGTAVTSAIAYGSVYVAVSGAAIT
WP_328861962.1	Streptomyces sp. NBC_00306	NZ_CP108032.1	6155325	6155502	+	MQAIFEPKTGFELKDNGPALELGMQELEAMEAPGFYTGFKDGLMFSIAVGALSVAAST
MEV8307289.1	Streptomyces flavidovirens	JBFBMT010000006.1	177495	177663	+	MQNNSDTQEITPALELGMQELEAMEAPGFWSVTGFVSGAGVSGAVTYSVVATVIT
MEV8307289.1	Streptomyces flavidovirens	JBFBMT010000006.1	177722	177893	+	MQENINQDITPALELGMQELEAMEAPGFWSNFKTGVAASIGVTAVYGGVASAVAVT
WP_069932598.1	Streptomyces agglomeratus	NZ_MEHJ01000001.1	4214810	4215008	+	MQDVFKSGQELGAQGAFPAELELGMQELEAMEAPGWWTAAGVSAGVVGTSAAGYLSYVASAAIIT
WP_069932598.1	Streptomyces agglomeratus	NZ_MEHJ01000001.1	4215081	4215279	+	MENIYKSGQELGAQGAFPAELELGMQELEAMEAPGWWTAAGVSAGVVGTSAAGYLSYVASAAIIT
WP_069932598.1	Streptomyces agglomeratus	NZ_MEHJ01000001.1	4215393	4215561	+	MEHLTPAFQGTQDGTDALELNMQELEAMEAPGFWTGFTAGAAISGAAIASAAIAT
WP_190110185.1	Streptomyces cinnamoneus	NZ_BMVB01000008.1	178021	177865	-	MQENKFEQELELGLQELEAMEAPDFWSGFKQGATISLGSLVLYSTVASIAT
WP_190110185.1	Streptomyces cinnamoneus	NZ_BMVB01000008.1	178239	178080	-	MQEISLQETAAFEPALELGLQELEAMEAPGWWTVGAATVTSAAVGISISIAT
WP_190110185.1	Streptomyces cinnamoneus	NZ_BMVB01000008.1	178447	178285	-	MQENSPMEAAGFEPVLELGLQELEAMEAPGWWTVGAVASAVGSAALSIASVIT
WP_190110185.1	Streptomyces cinnamoneus	NZ_BMVB01000008.1	178716	178536	-	MQNERVATATEQLTAVNLELGLQELEAMEAPGFWSTAGGVATGIGVVSIVGYAAVSLAT
WP_386550846.1	Streptomyces sp. NPDC058766	NZ_JBHYPL010000055.1	35034	35202	+	MQEIEKIQPVLELGMQELEAMDAPGWWTAAGVSVGIIVSASAAYGSAALSAAAIT
WP_386550846.1	Streptomyces sp. NPDC058766	NZ_JBHYPL010000055.1	35286	35451	+	MQEIEKIQPMLELGMQELEAMEAPGFWTGFSYGVAVSGAAAASAAVSVAVSIAT
WP_392057013.1	Streptomyces erythrochromogenes	NZ_JBICBN010000007.1	68531	68354	-	MQAVFEPKTGFDLKDNGPALELGMQELEAMEAPGFYTGFKDGLMFSIAVGALSVAAST
WP_392057013.1	Streptomyces erythrochromogenes	NZ_JBICBN010000007.1	68817	68628	-	MQGVIDFSQDLSVPALELGMQELEAMEAPGWSTWAGFGTGTVVTSAIAYGSVYVAVSGAAIT
WP_350934610.1	Streptomyces goshikiensis	NZ_JBEOUI010000075.1	349	196	-	MNENLGTVENAELVELEMQELETLEAPGFWTGVSIGTAISASVATSITLT
WP_350934610.1	Streptomyces goshikiensis	NZ_JBEOUI010000075.1	580	430	-	MNENLDTFEKPELVELEMQELEALEAPGWGTWSVAFSTGVSIGVSISLT
WP_350934610.1	Streptomyces goshikiensis	NZ_JBEOUI010000075.1	790	640	-	MNENLGTVENAELVELEMQELEALEAPGWGTWSVAFSTGVSVGVSITLT
WP_350934610.1	Streptomyces goshikiensis	NZ_JBEOUI010000075.1	1112	956	-	MAKNTLVEQELQELGTELEMQELEPVQAPGWATSVGVGVGISIVSVAWSLT
MBT2392590.1	Streptomyces sp. ISL-1	JAGGOI010000034.1	133811	133982	+	MQNNSAAQEIAPALELGMQELEAMEAPGFWSVTGFVSGAGVSGAVTYSVVATVIAT
MBT2392590.1	Streptomyces sp. ISL-1	JAGGOI010000034.1	134040	134211	+	MQENINKDITPALELGMQELEVMEAPGFWSNFKTGVGASIAVSAVYGGVASAVAVT
WP_391837147.1	Streptomyces sp. NPDC008141	NZ_JBIBHK010000001.1	167044	167233	+	MQGVIDFSQDLSVPALELGMQELEAMEAPGWSTWAGFGTGTAVTSAIAYGSVYVAVSGAAIT
WP_391837147.1	Streptomyces sp. NPDC008141	NZ_JBIBHK010000001.1	167323	167500	+	MQAIFEPKTGFELKDNGPALELGMQELEAMEAPGFYTGFKDGLMFSIAVGALSVAAST
OSC71068.1	Streptomyces sp. 4F	NACY01000154.1	1678	1507	-	MQDIFEKNAPEALELGMQELEAMEAPGFWSNFKDGVVVSVAASAVYGGVASAVAVT
OSC71068.1	Streptomyces sp. 4F	NACY01000154.1	1911	1740	-	MQNSAELDITPALELGMQELEAMEAPGFWSVTGYISGAGAGGAVTYSIVASVIATT
WP_251017956.1	Streptomyces sp. ISL-1	NZ_JAGGOI010000034.1	133811	133982	+	MQNNSAAQEIAPALELGMQELEAMEAPGFWSVTGFVSGAGVSGAVTYSVVATVIAT
WP_251017956.1	Streptomyces sp. ISL-1	NZ_JAGGOI010000034.1	134040	134211	+	MQENINKDITPALELGMQELEVMEAPGFWSNFKTGVGASIAVSAVYGGVASAVAVT
WP_383468550.1	Streptomyces sp. NPDC057245	NZ_JBHUXO010000004.1	448698	448821	+	MQELEAMEAPGFWSVTGYISGAGAGGAVTYSIVASVIATT
WP_383468550.1	Streptomyces sp. NPDC057245	NZ_JBHUXO010000004.1	448928	449099	+	MQDIFEENATDALELGMQELEAMEAPGFWSNFKDGVVVSVAASAVYGGVASAVAVT
WP_386354176.1	Streptomyces sp. NPDC058741	NZ_JBHYQH010000034.1	35189	35357	+	MQEIEKIQPVLELGMQELEAMDAPGWWTAAGVSVGIIVSASAAYGSAALSAAAIT
WP_386354176.1	Streptomyces sp. NPDC058741	NZ_JBHYQH010000034.1	35440	35605	+	MQEIEKIQPMLELGMQELEAMEAPGFWTGFSYGVAVSGAAAASAAVSVAVSIAT
WP_381911086.1	Streptomyces mutabilis	NZ_JBHYNH010000026.1	70627	70798	+	MQNSAELDITPALELGMQELEAMEAPGFWSVTGYISGAGAGGAVTYSIVASVIATT
WP_381911086.1	Streptomyces mutabilis	NZ_JBHYNH010000026.1	70860	71031	+	MQDIFEKNAPEALELGMQELEAMEAPGFWSNFKDGVVVSVAASAVYGGVASAVAVT
WP_216721147.1	Streptomyces sp. A108	NZ_JACBYP010000031.1	33934	34105	+	MQNSAELDITPALELGMQELEAMEAPGFWSVTGYISGAGAGGAVTYSIVASVIATT
WP_216721147.1	Streptomyces sp. A108	NZ_JACBYP010000031.1	34212	34383	+	MQDIFEENATDALELGMQELEAMEAPGFWSNFKDGVVVSVAASAVYGGVASAVAVT
WP_269736314.1	Streptomyces sp. WMMC1477	NZ_JAPZBD010000003.1	3534240	3534069	-	MQDNTFDSIVKDNGLAELELGMQELEAMEAPGFYTGFKDGLTFSIAVSALSVAATT
WP_269736314.1	Streptomyces sp. WMMC1477	NZ_JAPZBD010000003.1	3534584	3534377	-	MMKEGNMEATFNTLAAEEMPGLELGMQELEAMEAPGWATWAGFGTGTAVTSAIGYGSVYLAVSGAAIT
WP_387895057.1	Streptomyces flavidovirens	NZ_JBIAPK010000003.1	74239	74071	-	MEHLTSATQGPQDGIDALELNMQELEAMEAPGFWTGFTAGAAISGAAIASAAIAT
WP_387895057.1	Streptomyces flavidovirens	NZ_JBIAPK010000003.1	74526	74328	-	MENGFKAGQELGAQGAFPAELELGMQELEAMEAPGWWTAAGVSAGVVGTSAAGYVSYVASAAIIT
WP_387895057.1	Streptomyces flavidovirens	NZ_JBIAPK010000003.1	74784	74586	-	MQDGFKAGQELGTQGAFPAELELGMQELEAMEAPGWWTAAGVSAGVVGTSAAGYVSYVASAAIIT
MET9507014.1	Streptomyces flavidovirens	JBEXNP010000001.1	152901	153099	+	MQDGFKAGQELGTQGAFPAELELGMQELEAMEAPGWWTAAGVSAGVVGTSAAGYVSYVASAAIIT
MET9507014.1	Streptomyces flavidovirens	JBEXNP010000001.1	153158	153356	+	MENGFKAGQELGAQGAFPAELELGMQELEAMEAPGWWTAAGVSAGVVGTSAAGYVSYVASAAIIT
MET9507014.1	Streptomyces flavidovirens	JBEXNP010000001.1	153445	153613	+	MEHLTSATQGPQDGIDALELNMQELEAMEAPGFWTGFTAGAAISGAAIASAAIAT
WP_361592092.1	Streptomyces sp. NPDC039022	NZ_JBEZCQ010000165.1	6625	6805	+	MQNAYAATATEQLASVDLELGLQELEAMEAPDWWSTALGVGAGMGVVSLVGYSAVSIAT
WP_361592092.1	Streptomyces sp. NPDC039022	NZ_JBEZCQ010000165.1	6895	7060	+	MQENTLEETAGFDPSLELGLQELEAMEAPGFWSGAGIVASAVGSFVASTVSVLT
WP_361592092.1	Streptomyces sp. NPDC039022	NZ_JBEZCQ010000165.1	7103	7256	+	MQEISFQEATDPVLELGLQELEAMEAPGWWSVAVSAVGSAALGISVSVAT
WP_361592092.1	Streptomyces sp. NPDC039022	NZ_JBEZCQ010000165.1	7302	7455	+	MQEYKFEQELELGLQELEAMEAPDFWSGFKEGATISLGSIALYSAISVAT
MER5934750.1	Streptomyces sp. NPDC002054	JBEOXT010000044.1	16770	16938	+	MKENLNQDFEALELGMQELEAMEAPGWWSVGGYISGAGISGAVTYSIVATAIAAT
MER5934750.1	Streptomyces sp. NPDC002054	JBEOXT010000044.1	16987	17158	+	MQDIFEKDAIDSLELGMQELEAMEAPGVWSNFKDGVTVSVAASAIYGSVATAVAVT
MEV6378834.1	Streptomyces sp. NPDC051773	JBFAYR010000003.1	341473	341290	-	MKDINAPISLDDMPALELGMQELEALEAPGFWSNFKEGVSVSVAVSAVYGGVASAVVSAT
MEV6378834.1	Streptomyces sp. NPDC051773	JBFAYR010000003.1	341721	341538	-	MQKTVEGFEQDVFTPALELGMQELEALEAPGWWSVTGYISGASVGGAVTYSVVVSAISAT
WP_381835566.1	Streptomyces erythrochromogenes	NZ_JBHVHK010000034.1	37377	37530	+	MPALELGMQELEAMEAPGWSTWAGFGTGTVVTSAIAYGSVYVAVSGAAIT
WP_381835566.1	Streptomyces erythrochromogenes	NZ_JBHVHK010000034.1	37621	37798	+	MQAVFEPKTGFDLKDNGPALELGMQELEAMEAPGFYTGFKDGLMFSIAVGALSVAAST
WP_053803087.1	Streptomyces rimosus subsp. pseudoverticillatus	NZ_LGCV01000352.1	39456	39303	-	MQEYKFEQELELGLQELEAMEAPDFWSGFKEGATISLGSIALYSAISVAT
WP_053803087.1	Streptomyces rimosus subsp. pseudoverticillatus	NZ_LGCV01000352.1	39655	39502	-	MQEISLQEAADPVLELGLQELEAMEAPGWWSVAASAVGSAALGISVSVAT
WP_053803087.1	Streptomyces rimosus subsp. pseudoverticillatus	NZ_LGCV01000352.1	39862	39697	-	MQENTLEETAGFDPSLELGLQELEAMEAPGFWSGAGVVASAVGSFIASTVSVLT
WP_053803087.1	Streptomyces rimosus subsp. pseudoverticillatus	NZ_LGCV01000352.1	40132	39952	-	MQNAYAATATEQLASVDLELGLQELEAMEAPDWWSTALGVGAGMGVVSLVGYSAVSIAT
WP_069928053.1	Streptomyces agglomeratus	NZ_MEHI01000001.1	4291065	4291263	+	MQDVFKSGQELGAQGAFPAELELGMQELEAMEAPGWWTAAGVSAGVVGTSAAGYLSYVASAAIIT
WP_069928053.1	Streptomyces agglomeratus	NZ_MEHI01000001.1	4291336	4291534	+	MENIYKSGQELGAQGAFPAELELGMQELEAMEAPGWWTAAGVSAGVVGTSAAGYLSYVASAAIIT
WP_069928053.1	Streptomyces agglomeratus	NZ_MEHI01000001.1	4291623	4291791	+	MEHLTPAFQGTQDGTDALELNMQELEAMEAPGFWTGFTAGAAISGAAIASAAIAT
WP_388441957.1	Streptomyces sp. NPDC007945	NZ_JBIBJV010000003.1	41224	41044	-	MKAVIEPMTGFDLKDSAAPALELGMQELEAMEAPGFYTGFKDGLMFSIAVGALSVAATT
WP_388441957.1	Streptomyces sp. NPDC007945	NZ_JBIBJV010000003.1	41454	41322	-	MQELEAMEAPGWATWAGFGTGTVVTSAIAYGSVYVAVSGAAIT
WP_359361829.1	Streptomyces cinnamoneus	NZ_JBEXWU010000006.1	176680	176854	+	MQNERVATATETAVNLELGLQELEAMEAPGFWSTAGGVATGIGVVSIVGYAAVSLAT
WP_359361829.1	Streptomyces cinnamoneus	NZ_JBEXWU010000006.1	176943	177105	+	MQENSPMEAAGFEPVLELGLQELEAMEAPGWWTVGAIASAVGSAALSVASVIT
WP_359361829.1	Streptomyces cinnamoneus	NZ_JBEXWU010000006.1	177151	177310	+	MQEISRQETAAFEPALELGLQELEAMEAPGWWTVGAATVTSAAVGISISIAT
WP_359361829.1	Streptomyces cinnamoneus	NZ_JBEXWU010000006.1	177371	177527	+	MQENKFEQELELGLQELEAMEAPDFWSGFKQGATISLGSLVLYSTVASIAT
WP_390509007.1	Streptomyces goshikiensis	NZ_JBHZDR010000058.1	7935	7779	-	MAKNTLVEQELQELGTELEMQELEPVQAPGWATSVGVGVGISIVSVAWSLT
WP_390499039.1	Streptomyces goshikiensis	NZ_JBHZDN010000075.1	40126	40282	+	MAKNTLVEQELQELGTELEMQELEPVQAPGWATSVGVGVGISIVSVAWSLT
WP_070342811.1	Streptomyces agglomeratus	NZ_MEHN01000001.1	4158642	4158402	-	MKLSPNTTPVEPDDLLIRLHNMVGAAIDITGKTYGSNTRWDCHGCGDHSEYPELDILAFTRDTANAHAASCRAAYHRLT
WP_070342811.1	Streptomyces agglomeratus	NZ_MEHN01000001.1	4174050	4173882	-	MEHLTPAFQGTQDGTDALELNMQELEAMEAPGFWTGFTAGAAISGAAIASAAIAT
WP_070342811.1	Streptomyces agglomeratus	NZ_MEHN01000001.1	4174345	4174147	-	MENIYKSGQELGAQGAFPAELELGMQELEAMEAPGWWTAAGVSAGVVGTSAAGYLSYVASAAIIT
WP_070342811.1	Streptomyces agglomeratus	NZ_MEHN01000001.1	4174616	4174418	-	MQDVFKSGQELGAQGAFPAELELGMQELEAMEAPGWWTAAGVSAGVVGTSAAGYLSYVASAAIIT
WP_359308172.1	Streptomyces chrestomyceticus	NZ_JBEZAU010000043.1	46770	46617	-	MQENKFERELELGLQELEAMEAPDFWSGFKEGATISLGSIALYSAISVAT
WP_359308172.1	Streptomyces chrestomyceticus	NZ_JBEZAU010000043.1	46970	46817	-	MQESSLHEATDPVLELGLQELEAMEAPGWWSVAASAVGSAALGISVSIAT
WP_359308172.1	Streptomyces chrestomyceticus	NZ_JBEZAU010000043.1	47179	47014	-	MQENTLEETAGFNPSLELGLQELEAMEAPGFWSGASVVASAVGSFVASTVSVLT
WP_359308172.1	Streptomyces chrestomyceticus	NZ_JBEZAU010000043.1	47449	47269	-	MQNAYAATATEQMAAADLELGLQELEAMEAPDWWSTALGVGAGMGVVSLVGYSAVSIAT
WP_391872529.1	Streptomyces roseolus	NZ_JBIBZF010000003.1	41161	40981	-	MKAVIEPMTGFDLKDSAAPALELGMQELEAMEAPGFYTGFKDGLMFSIAVGALSVAATT
WP_391872529.1	Streptomyces roseolus	NZ_JBIBZF010000003.1	41391	41259	-	MQELEAMEAPGWATWAGFGTGTVVTSAIAYGSVYVAVSGAAIT
WP_379517310.1	Nonomuraea insulae	NZ_JBHSPA010000031.1	247196	247016	-	MNELANAPLELGMQELEAMEAPGWGTFWGVVTGVTVVSAVGTAVSYGVTAIMSSISVIT
WP_379517310.1	Nonomuraea insulae	NZ_JBHSPA010000031.1	247379	247226	-	MIGLADAPLELGMQELEAMDAPGFWSGFKQGIVITLGTLAFASAVASAAT
WP_379517310.1	Nonomuraea insulae	NZ_JBHSPA010000031.1	247568	247397	-	MALDMTATSGLTPALELGMQELESMDAPGFWSGFKRGIVVTVGTLVFASAIASAAT
WP_389122000.1	Streptomyces sp. NPDC001549	NZ_JBIAVJ010000023.1	159066	159255	+	MQGVTNFSQDLSVPALELGMQELEAMEAPGWSTWAGFGTGTVVTSAIAYGSVYVAVSGAAIT
WP_383422187.1	Streptomyces sp. NPDC057336	NZ_JBHVAC010000006.1	70304	70475	+	MQNSAELEITPALELGMQELEAMEAPGFWSVTGYISGAGAGGAVTYSIVASVIATT
WP_383422187.1	Streptomyces sp. NPDC057336	NZ_JBHVAC010000006.1	70538	70709	+	MQDIFEKNAPDALELGMQELEAMEAPGFWSNFKDGVVVSVAASAVYGGVASAVAVT
WP_383277202.1	Streptomyces sp. NPDC057381	NZ_JBHVBF010000005.1	81702	81873	+	MQNSAELEITPALELGMQELEAMEAPGFWSVTGYISGAGAGGAVTYSIVASVIATT
WP_383277202.1	Streptomyces sp. NPDC057381	NZ_JBHVBF010000005.1	81936	82107	+	MQDIFEKNAPDALELGMQELEAMEAPGFWSNFKDGVVVSVAASAVYGGVASAVAVT
WP_387124986.1	Streptomyces sp. NPDC060232	NZ_JBHXAG010000018.1	59131	58954	-	MQAVFEPKTGFDLKDNGPALELGMQELEAMEAPGFYTGFKDGLMFSIAVGALSVAAST
WP_387124986.1	Streptomyces sp. NPDC060232	NZ_JBHXAG010000018.1	59376	59187	-	MQGVIDFSQDLSVPALELGMQELEAMEAPGWSTWAGFGTGTVVTSAIAYGSVYVAVSGAAIT
MEU6481288.1	Streptomyces sp. NPDC047017	JBEYVW010000023.1	62450	62285	-	MQDNLKDLSALELDMQELEAMEAPGFWSNFKDGVTVSVAVSAVYGGVASAVAVT
MEU6481288.1	Streptomyces sp. NPDC047017	JBEYVW010000023.1	62639	62468	-	MQAMETTTQDIAPALELGMQELEAMEAPGFWSVTGYISGAGVGGAVTYSVVATVIT
WP_063898584.1	Streptomyces sp. fd1-xmd	NZ_CP019798.1	3730181	3730004	-	MQAVFEPKTGFDLKDNGPALELGMQELEAMEAPGFYTGFKDGLMFSIAVGALSVAAST
WP_063898584.1	Streptomyces sp. fd1-xmd	NZ_CP019798.1	3730468	3730279	-	MQGIANFSQDLSVPALELGMQELEAMEAPGWSTWAGFGTGTVVTSAIAYGSVYVAVSGAAIT
MEU8960752.1	Streptomyces sp. NPDC048491	JBEZJA010000013.1	17141	17348	+	MKNTDNKGDLLMQQKTDSNSVLELGMQELEAMEAPGFWSTAAGVSAGMSVVSGVAYSAAWVASVSIAT
MEU8960752.1	Streptomyces sp. NPDC048491	JBEZJA010000013.1	17412	17589	+	MELNKGFESSLELGMQELEAMEAPSFWSGFKTGVTISAASVASSIAYSGLTVAASIVT
WP_381786589.1	Streptomyces amritsarensis	NZ_JBHYUZ010000021.1	59937	59760	-	MQAVFEPKTGFDLKDNGPALELGMQELEAMEAPGFYTGFKDGLMFSIAVGALSVAAST
WP_381786589.1	Streptomyces amritsarensis	NZ_JBHYUZ010000021.1	60183	59994	-	MQGIANFSQDLSVPALELGMQELEAMEAPGWSTWAGFGTGTVVTSAIAYGSVYVAVSGAAIT
MET7337415.1	Nonomuraea sp. NPDC005650	JBEXCR010000052.1	38467	38638	+	MEMTATPSLAPALELGMQELEAMDAPGFWSGFKQGVAITLGTLVFASAVASAASLT
MET7337415.1	Nonomuraea sp. NPDC005650	JBEXCR010000052.1	38689	38869	+	MNEFANAPLELGMQELEAMEAPGWGTFWGVVTGVTVVSAVGTAVSYGVTAIMSSISVIT
WP_345255348.1	Streptomyces hundungensis	NZ_BAABBT010000003.1	168841	168664	-	MELNKGFESSLELGMQELEAMEAPSFWSGFKTGVTISAASVASSIAYSGLTVAASIVT
WP_345255348.1	Streptomyces hundungensis	NZ_BAABBT010000003.1	169079	168905	-	MQQKTDSNSVLELGMQELEAMEAPGFWSTAAGVSAGMSVVSGVAYSAAWVASVSIAT
MER5560106.1	Streptomyces sp. NPDC002506	JBEOWL010000012.1	17255	17462	+	MKNTDNKGDLLMQQKTDSNSVLELGMQELEAMEAPGFWSTAAGVSAGMSVVSGVAYSAAWVASVSIAT
MER5560106.1	Streptomyces sp. NPDC002506	JBEOWL010000012.1	17526	17703	+	MELNKGFESSLELGMQELEAMEAPSFWSGFKTGVTISAASVASSIAYSGLTVAASIVT
WP_384898840.1	Streptomyces sp. NPDC059095	NZ_JBHZEI010000001.1	218686	218509	-	MELNKGFESSLELGMQELEAMEAPSFWSGFKTGVTISAASVASSIAYSGLTVAASIVT
WP_384898840.1	Streptomyces sp. NPDC059095	NZ_JBHZEI010000001.1	218919	218745	-	MQQKTDSNSVLELGMQELEAMEAPGFWSTAAGVSAGMSVVSGVAYSAAWVASVSIAT
WP_319818924.1	Streptomyces sp. F8	NZ_JAWZSM010000005.1	24936	25125	+	MQGIANFSQDLSVPALELGMQELEAMEAPGWSTWAGFGTGTVVTSAIAYGSVYVAVSGAAIT
WP_319818924.1	Streptomyces sp. F8	NZ_JAWZSM010000005.1	25384	25561	+	MQAVFEPKTGFDLKDNGPALELGMQELEAMEAPGFYTGFKDGLMFSIAVGALSVAAST
WP_275778022.1	Streptomyces coacervatus	NZ_BAABDE010000017.1	323370	323214	-	MQESKFEQDLELGLQELEAMEAPGFWSGFQEGSKISIASLVLYSTAASIAT
WP_275778022.1	Streptomyces coacervatus	NZ_BAABDE010000017.1	323583	323403	-	MQNETIATATDQPTTLGLELGLQELEAMEAPGFWDTAGGVVTGMSVVSLVGYSAVSLAT
MBD0706882.1	Streptomyces sp. CBMA291	MSJP01000001.1	26227	26062	-	MQETQEKNEFGSMLELGMQELEAMEAPGFWTGFSIGVGIVSVATASAAVSIAVT
MBD0706882.1	Streptomyces sp. CBMA291	MSJP01000001.1	26483	26318	-	MQDFEKAQPVLELGMQELEAMDAPGWWTVVGISAGVIVSASAAYGSAAVSIAVT
WP_376493889.1	Streptomyces sp. NPDC056132	NZ_JBHJVO010000004.1	13823	14030	+	MKNTDNKGDLLMQQKTDSNSVLELGMQELEAMEAPGFWSTAAGVSAGMSVVSGVAYSAAWVASVSIAT
WP_376493889.1	Streptomyces sp. NPDC056132	NZ_JBHJVO010000004.1	14094	14271	+	MELNKGFESSLELGMQELEAMEAPSFWSGFKTGVTISAASVASSIAYSGLTVAASIVT
WP_389375617.1	Streptomyces sp. NPDC002221	NZ_JBIARW010000003.1	197494	197317	-	MELNKGFESSLELGMQELEAMEAPSFWSGFKTGVTISAASVASSIAYSGLTVAASIVT
WP_389375617.1	Streptomyces sp. NPDC002221	NZ_JBIARW010000003.1	197765	197558	-	MKNTDNKGDLLMQQKTDSNSVLELGMQELEAMEAPGFWSTAAGVSAGMSVVSGVAYSAAWVASVSIAT
WP_385014440.1	Streptomyces sp. NPDC059819	NZ_JBHWIT010000002.1	141153	141360	+	MKNTDNKGDLLMQQKTDSNSVLELGMQELEAMEAPGFWSTAAGVSAGMSVVSGVAYSAAWVASVSIAT
WP_385014440.1	Streptomyces sp. NPDC059819	NZ_JBHWIT010000002.1	141424	141601	+	MELNKGFESSLELGMQELEAMEAPSFWSGFKTGVTISAASVASSIAYSGLTVAASIVT
WUH75795.1	Streptomyces sp. NBC_00435	CP107924.1	4468525	4468348	-	MDQNKGFESSLELGMQELEAMEAPSFWSGFKTGVTISAASVASSIAYSGLTVAASIVT
WUH75795.1	Streptomyces sp. NBC_00435	CP107924.1	4468759	4468588	-	MEKTNSNSVLELGMQELEAMEAPGFWSTAAGVSAGMSVVSGVAYSAAWVASVSIAT
WP_199846387.1	Streptomyces sp. CB01201	NZ_NNBJ01000003.1	339202	339025	-	MELNKGFESSLELGMQELEAMEAPSFWSGFKTGVTISAASVASSIAYSGLTVAASIVT
WP_199846387.1	Streptomyces sp. CB01201	NZ_NNBJ01000003.1	339440	339266	-	MQQKTDSNSVLELGMQELEAMEAPGFWSTAAGVSAGMSVVSGVAYSAAWVASVSIAT
WP_041984952.1	Streptomyces sp. AcH 505	NZ_JTIY01000001.1	1133506	1133302	-	MPQSASRGVIWALATFALVVVIAAPGTVYALTQGQERTRGLLICVGVELVIIVCVGLYLRTRARTGT
WP_041984952.1	Streptomyces sp. AcH 505	NZ_JTIY01000001.1	1133789	1133621	-	MENNSLELAMQELDMEELEGMEAPDWWSSFLASFAVSAGVSAAYSTIAVTSVIAT
WP_041984952.1	Streptomyces sp. AcH 505	NZ_JTIY01000001.1	1134063	1133868	-	MQTANKNTVAPLELALQELEAQELDMQELEALDAPFGWSDALSFIGGLSAGGVVSYISIVTLAT
WP_378067907.1	Actinoplanes subglobosus	NZ_JBHSBL010000017.1	129135	128967	-	MQDELTSAVEPQDAGADLELGMQELEEMEAPGFWSGFKTGIPISTAVIASAAIAT
WP_378067907.1	Actinoplanes subglobosus	NZ_JBHSBL010000017.1	129371	129185	-	MSDIENVEHNDTVTPDLELGLQELEAMEAPGWWTAAGVSAGVVVTSAAGYGGYIASVAILT
WP_378067907.1	Actinoplanes subglobosus	NZ_JBHSBL010000017.1	129606	129420	-	MSDIENVEHNDTVTPDLELGLQELEAMEAPGWWTAAGVSAGVVVTSAAGYGGYIASVAILT
WP_358758398.1	Streptomyces sp. NPDC005892	NZ_JBEXWE010000010.1	9330	9132	-	MSQAASRGFPWALAGFWIVAVMAAPGIVSALTDGRTRTVALLVCVGVELLIIAGFGLYLRARGRT
WP_358758398.1	Streptomyces sp. NPDC005892	NZ_JBEXWE010000010.1	9767	9587	-	MQENTNSALELAMQELDMEELEGMDAPDWWDSFLVSFGVSAGVSATYASLVLTSVVVAT
WP_358758398.1	Streptomyces sp. NPDC005892	NZ_JBEXWE010000010.1	10054	9865	-	MQNADIKAPLELALQELEAHELDMQELEALDAPFGWSDVLSLVGGLSVGGVVSYVSLITLAT
WUK31611.1	Streptomyces sp. NBC_00370	CP107968.1	5568346	5568541	+	MQTANKNTVAPLELALQELEAQELDMQELEALDAPFGWSDALSFIGGLSAGGVVSYISIVTLAT
WUK31611.1	Streptomyces sp. NBC_00370	CP107968.1	5568620	5568788	+	MENNSLELAMQELDMEELEGMEAPDWWSSFLASFAVSAGVSAAYSTIAVTSVIAT
WUK31611.1	Streptomyces sp. NBC_00370	CP107968.1	5568903	5569107	+	MPQSASRGVIWALATFALVVVIAAPGTVYALTQGQERTRGLLICVGVELVIIVCVGLYLRTRARTGT
WP_188266068.1	Streptomyces sp. CBMA370	NZ_MSJO01000058.1	26282	26117	-	MQETQEKNEFGSMLELGMQELEAMEAPGFWTGFSIGVGIVSVATASAAVSIAVT
WP_188266068.1	Streptomyces sp. CBMA370	NZ_MSJO01000058.1	26538	26373	-	MQDFEKAQPVLELGMQELEAMDAPGWWTVVGISAGVIVSASAAYGSAAVSIAVT
WP_383890360.1	Streptomyces sp. NPDC057438	NZ_JBHVDD010000043.1	17109	16953	-	MKDNVTQEPNGFDASLELGMQELEAMEAPGFWSGFKTGVVISTVASAVIAT
WP_383890360.1	Streptomyces sp. NPDC057438	NZ_JBHVDD010000043.1	17359	17185	-	MQENFENDNFTSALELGMQELEAMEAPGWWTAGGVVVGATVVSAVGVSTGVAVSIIT
WP_330239375.1	Streptomyces sp. NBC_00525	NZ_CP107834.1	2777574	2777403	-	MIMEETKEIAPLLELGMQELEAMDAPGFWTGVAIGVAISGVAAASAAVSVAVSIAT
WP_330239375.1	Streptomyces sp. NBC_00525	NZ_CP107834.1	2777821	2777659	-	MQETPEPLLELGMQELEAMDAPGWATGIGVVVGVIVSASAAYGSAAVSVSLLT
WP_301126635.1	Streptomyces cacaoi	NZ_JASWDJ010000035.1	39275	39452	+	MNVQDVETFGGAEGAGLELGMQELEAMEAPGFWSVTGYISGAGVSGAVTYSVVASVVT
WP_301126635.1	Streptomyces cacaoi	NZ_JASWDJ010000035.1	39524	39689	+	MQDELKNDMTALELDMQELEAMEAPGFWSNFKDGTMASIAVSAVYGGVASAIAT
WP_210159620.1	Microbispora oryzae	NZ_JAFCNB010000031.1	18578	18395	-	MQNSRDYTVPALELAMQELDMQPLEGMDAPDWWTSFTVSFGVSAGVSTVYATLVVTTVVT
WP_210159620.1	Microbispora oryzae	NZ_JAFCNB010000031.1	18801	18624	-	MNESIKTLAPLELAMQELDMQELEPLDAPVDWSEIVSFISGFSVGGAVSYSVIITLAT
WP_202917917.1	Streptomyces taklimakanensis	NZ_WIXO01000001.1	5118695	5118875	+	MQGTIDAGFGPELELDMQELEAMEAPGWATWAGFGTGTVVTSAIGYASVYVAVSGAAIT
WP_202917917.1	Streptomyces taklimakanensis	NZ_WIXO01000001.1	5118976	5119162	+	MQTIVESSAALAKQDNSVPALELGMQELEAMEAPGFYTGFKDGLTFSLAVSTLSVGAIAVT
WP_206301561.1	Streptomyces sp. V2	NZ_QFDR01000078.1	17192	17387	+	MQTVNNTTSAPLELALQELDQQLDMRELEALDAPDFSWSAALSAVGGLSAGGVISYVSIVTLAT
WP_206301561.1	Streptomyces sp. V2	NZ_QFDR01000078.1	17430	17607	+	MKENTNPALELAMQELAMEELEGMEAPDWWDSFLASAAISAGVSTAYSTIAVTSVIAT
WP_199564807.1	Streptomyces sp. AC1-42W	NZ_QKWY01000002.1	231938	231767	-	MIMEETKEIAPLLELGMQELEAMDAPGFWTGVAIGVAISGVAAASAAVSVAVSIAT
WP_199564807.1	Streptomyces sp. AC1-42W	NZ_QKWY01000002.1	232185	232023	-	MQETPEPLLELGMQELEAMDAPGWATGIGVVVGVIVSASAAYGSAAVSVSLLT
WP_193554985.1	Streptomyces sp. ST1020	NZ_LXWD02000043.1	86761	86956	+	MQTVNNTTSAPLELALQELDQQLDMRELEALDAPDFSWSAALSAVGGLSAGGVISYVSIVTLAT
WP_193554985.1	Streptomyces sp. ST1020	NZ_LXWD02000043.1	86999	87176	+	MKENTNPALELAMQELAMEELEGMEAPDWWDSFLASAAISAGVSTAYSTIAVTSVIAT
WP_030888625.1	Streptomyces sp. NRRL S-1868	NZ_JOGD01000056.1	32882	33059	+	MNVQDVETFGGAEGAGLELGMQELEAMEAPGFWSVTGYISGAGVSGAVTYSVVASVVT
WP_030888625.1	Streptomyces sp. NRRL S-1868	NZ_JOGD01000056.1	33131	33296	+	MQDELKNDMSALELDMQELEAMEAPGFWSNFKDGTMASIAVSAVYGGVASAIAT
WP_030885453.1	Streptomyces sp. NRRL F-5053	NZ_JOHT01000003.1	75280	75457	+	MNVQDVETFGGAEGAGLELGMQELEAMEAPGFWSVTGYISGAGVSGAVTYSVVASVVT
WP_030885453.1	Streptomyces sp. NRRL F-5053	NZ_JOHT01000003.1	75529	75694	+	MQDELKNDMSALELDMQELEAMEAPGFWSNFKDGTMASIAVSAVYGGVASAIAT
WP_328749158.1	Streptomyces sp. NBC_00285	NZ_CP108055.1	5955867	5956053	+	MNSTTSAPLELALQELDQQLDMRELEALDAPDFSWSAALSAVGGLSAGGVISYVSIVTLAT
WP_328749158.1	Streptomyces sp. NBC_00285	NZ_CP108055.1	5956108	5956285	+	MKENTNPALELAMQELSMEELEGMEAPDWWDSFLASAAISAGVSAAYSTIAVTSVIAT
WP_350983521.1	Streptomyces cacaoi	NZ_JBEPFD010000008.1	94657	94834	+	MNVQDVETFGGAEGAGLELGMQELEAMEAPGFWSVTGYISGAGVSGAVTYSVVASVVT
WP_350983521.1	Streptomyces cacaoi	NZ_JBEPFD010000008.1	94906	95071	+	MQDELKNDMSALELDMQELEAMEAPGFWSNFKDGTMASIAVSAVYGGVASAIAT
WP_318814402.1	Streptomyces scabiei	NZ_JARGEG010000437.1	5093	5267	+	MQENFGHDNFTSALELGMQELEAMEAPGWWTAGGVVVGATVVSAVGVSTGVAVSIIT
WP_318814402.1	Streptomyces scabiei	NZ_JARGEG010000437.1	5370	5526	+	MKDNVTQEPTGFDASLELGMQELEAMEAPGFWSGFKTGVVISTVASAVIAT
WP_149564231.1	Streptomyces cacaoi	NZ_VSKT01000026.1	1193103	1192938	-	MQDELKNDMSALELDMQELEAMEAPGFWSNFKDGTMASIAVSAVYGGVASAIAT
WP_149564231.1	Streptomyces cacaoi	NZ_VSKT01000026.1	1193352	1193175	-	MNVQDVETFGGAEGAGLELGMQELEAMEAPGFWSVTGYISGAGVSGAVTYSVVASVVT
WP_159789353.1	Streptomyces sp. NHF165	NZ_CP029241.1	8123340	8123517	+	MNVQDVETFGGAEGAGLELGMQELEAMEAPGFWSVTGYISGAGVSGAVTYSVVASVVT
WP_159789353.1	Streptomyces sp. NHF165	NZ_CP029241.1	8123589	8123754	+	MQDELKNDMTALELDMQELEAMEAPGFWSNFKDGTMASIAVSAVYGGVASAIAT
WP_037678350.1	Streptomyces griseus subsp. griseus	NZ_JOJE01000023.1	106249	106072	-	MNENTNPALELAMQELAMEELEGMEAPDWWDSFLASAAISAGVSAAYSTVAVTSVIAT
WP_037678350.1	Streptomyces griseus subsp. griseus	NZ_JOJE01000023.1	106530	106326	-	MQTANKNSAVSAPLELALQELEAQQLDMQELEALDAPDFSWSAALSAVGGLSAGGVISYVSIVTLAT
WP_319737006.1	Streptomyces niveiscabiei	NZ_JARAYJ010000049.1	9962	9785	-	MKENTNPALELAMQELAMEELEGMEAPDWWDSFLASAAISAGVSTAYSTIAVTSVIAT
WP_319737006.1	Streptomyces niveiscabiei	NZ_JARAYJ010000049.1	10243	10048	-	MQTVDNTTSAPLELALQELDQQLDMRELEALDAPDFSWSAALSAVGGLSAGGVISYVSIVTLAT
WP_141275605.1	Streptomyces cacaoi	NZ_BJMM01000026.1	19119	18954	-	MQDELKNDMSALELDMQELEAMEAPGFWSNFKDGTMASIAVSAVYGGVASAIAT
WP_141275605.1	Streptomyces cacaoi	NZ_BJMM01000026.1	19368	19191	-	MNVQDVETFGGAEGAGLELGMQELEAMEAPGFWSVTGYISGAGVSGAVTYSVVASVVT
WP_344141360.1	Polymorphospora rubra	NZ_BAAAOJ010000011.1	243845	243692	-	MNDEKNVVTEDAGLELAMQELETMDAPAWDVVASAVLSMAGGISISLAIT
WP_390142796.1	Streptomyces sp. NPDC013181	NZ_JBIBAH010000015.1	45007	44836	-	MIMEETKEIAPLLELGMQELEAMDAPGFWTGVAIGVAISGVAAASAAVSVAVSIAT
WP_390142796.1	Streptomyces sp. NPDC013181	NZ_JBIBAH010000015.1	45254	45092	-	MQETPEPLLELGMQELEAMDAPGWATGIGVVVGVIISASAAYGSAAVSVSLLT
MEV5003461.1	Nocardioides sp. LML1-1-1.1	JBEGHK010000006.1	236933	237062	+	MFHEDAPLELAIQEMEAQDAPGWGTAISAVTGATLVTAVAYT
MEV5003461.1	Nocardioides sp. LML1-1-1.1	JBEGHK010000006.1	237109	237235	+	MENNKMLELEMQELETLDAPGWWTSFVDSVVVSGVTVAAYT
GAA2445493.1	Streptomyces glaucus	BAAATK010000027.1	37366	37189	-	MQENINPALELAMQELAMEELEGMEAPDWWDSFVASFAVSAGVSAAYSTVAVTSVIAT
GAA2445493.1	Streptomyces glaucus	BAAATK010000027.1	37652	37448	-	MQTANGNSAAAAPLELALQELEAQQLDMQELEALDAPDFSWSDALSFAGGLSAGGVVSYVSIVTLAT
WP_380501974.1	Streptacidiphilus sp. N1-12	NZ_JBHFAA010000001.1	724895	725057	+	MQDEFGTALELGMQELEAMEAPAFWTAVGVGVGIVVSVSAAYASFAVSAIIVT
WP_380501974.1	Streptacidiphilus sp. N1-12	NZ_JBHFAA010000001.1	725139	725328	+	MQQTLDLLDTVSVFDDQSLELGMQELEAMEAPGFWTGVAIGVGIVGVAVASAALYSAISVLT
QHF97868.1	Streptomyces sp. NHF165	CP029241.1	8123340	8123517	+	MNVQDVETFGGAEGAGLELGMQELEAMEAPGFWSVTGYISGAGVSGAVTYSVVASVVT
QHF97868.1	Streptomyces sp. NHF165	CP029241.1	8123589	8123754	+	MQDELKNDMTALELDMQELEAMEAPGFWSNFKDGTMASIAVSAVYGGVASAIAT
MET8980888.1	Streptomyces sp. NPDC004539	JBEXLS010000022.1	13330	13153	-	MKENTNPALELAMQELSMEELEGMEAPDWWDSFLASAAISAGVSAAYSTIAVTSVIAT
MET8980888.1	Streptomyces sp. NPDC004539	JBEXLS010000022.1	13560	13374	-	MNSTTSAPLELALQELDQQLDMRELEALDAPDFSWSAALSAVGGLSAGGVISYVSIVTLAT
MEV0480021.1	Streptomyces sp. NPDC050508	JBFAJJ010000002.1	28897	28720	-	MKENTNPALELAMQELSMEELEGMEAPDWWDSFLASAAISAGVSAAYSTIAVTSVIAT
MEV0480021.1	Streptomyces sp. NPDC050508	JBFAJJ010000002.1	29129	28943	-	MNSTTSAPLELALQELDQQLDMRELEALDAPDFSWSAALSAIGGLSAGGVISYVSIVTLAT
WP_193614099.1	Nocardioides lijunqiniae	NZ_JACJGM010000028.1	70404	70263	-	MQNTESFLELDMQELETMDAPGFLTGMVASATVTSAIGASAAAAYT
WP_193614099.1	Nocardioides lijunqiniae	NZ_JACJGM010000028.1	70598	70454	-	MNKFDDNAPLELSIQEMETLDAPGWATATGAIVSALSVAGSAAVAYT
WP_200712696.1	Streptomyces sp. MBT62	NZ_JAENRZ010000098.1	18018	18204	+	MNSTTSAPLELALQELDQQLDMRELEALDAPDFSWSAALSAIGGLSAGGVISYVSIVTLAT
WP_200712696.1	Streptomyces sp. MBT62	NZ_JAENRZ010000098.1	18250	18427	+	MKENTNPALELAMQELSMEELEGMEAPDWWDSFLASAAISAGVSAAYSTIAVTSVIAT
GAA2029392.1	Polymorphospora rubra	BAAAOJ010000011.1	243845	243692	-	MNDEKNVVTEDAGLELAMQELETMDAPAWDVVASAVLSMAGGISISLAIT
WP_370270923.1	Streptomyces sp. V4I8	NZ_JBGCCN010000003.1	95833	95638	-	MSKTRSRSTAPTRRGSLRLLRALASAIVLCALVGGLPWLLWEATTAIWDSGSDAFTHLLTRQDT
WP_370270923.1	Streptomyces sp. V4I8	NZ_JBGCCN010000003.1	115540	115711	+	MQEKESIQPGLELEMQELEAMDAPDFDWWGLAGALEGYGIGAAATSGIIIGGILAT
WP_370270923.1	Streptomyces sp. V4I8	NZ_JBGCCN010000003.1	115795	115951	+	MQENEKTQPVLELDMEELETMEAPDFWGPFFGGVGSAIGVGGLVLSSGILT
WP_193608069.1	Nocardioides lijunqiniae	NZ_JACJGN010000011.1	36480	36624	+	MNKFDDNAPLELSIQEMETLDAPGWATATGAIVSALSVAGSAAVAYT
WP_193608069.1	Nocardioides lijunqiniae	NZ_JACJGN010000011.1	36674	36815	+	MQNTESFLELDMQELETMDAPGFLTGMVASATVTSAIGASAAAAYT
WP_380549396.1	Streptacidiphilus sp. N1-3	NZ_JBHEZY010000002.1	143663	143474	-	MQQTLDLLDTVSVFDDQSLELGMQELEAMEAPGFWTGVAIGVGIVGVAVASAALYSAISVLT
WP_380549396.1	Streptacidiphilus sp. N1-3	NZ_JBHEZY010000002.1	143925	143763	-	MQDEFGTALELGMQELEAMEAPAFWTAVGVGVGIVVSVSAAYASFAVSAIIVT
WP_201048941.1	Streptomyces sp. MBT53	NZ_JAEQAZ010000023.1	60496	60682	+	MNSTTSAPLELALQELDQQLDMRELEALDAPDFSWSAALSAIGGLSAGGVISYVSIVTLAT
WP_201048941.1	Streptomyces sp. MBT53	NZ_JAEQAZ010000023.1	60728	60905	+	MKENTNPALELAMQELSMEELEGMEAPDWWDSFLASAAISAGVSAAYSTIAVTSVIAT
WP_357515567.1	Polymorphospora rubra	NZ_JBFAIZ010000016.1	79809	79656	-	MNDEKNVVTEDAGLELAMQELETMDAPAWDVVASAVLSMAGGISISLAIT
WP_381245150.1	Streptomyces hokutonensis	NZ_JBHYWD010000008.1	119419	119242	-	MKENTNPALELAMQELSMEELEGMEAPDWWDSFLASAAISAGVSAAYSTIAVTSVIAT
WP_381245150.1	Streptomyces hokutonensis	NZ_JBHYWD010000008.1	119651	119465	-	MNSTTSAPLELALQELDQQLDMRELEALDAPDFSWSAALSAIGGLSAGGVISYVSIVTLAT
WP_073943260.1	Streptomyces sp. TSRI0107	NZ_LIVZ01000010.1	259547	259724	+	MLHSVEVREQDEFALELGMQELEALEAPGWWSVTGYISGAGVGGAVTYSVVATAISAT
WP_073943260.1	Streptomyces sp. TSRI0107	NZ_LIVZ01000010.1	259772	259952	+	MQDTKAPFSLDDMPALELGMQELEAMEAPGFWSNFKEGVSVSVAVSAVYGGVASAISAT
WP_338684732.1	Streptomyces acidiscabies	NZ_CP122560.1	6789090	6789282	+	MQTVNTTSAPLELALQELDQQLDMREMEALDAPDFSWSAALSAIGGLSAGGVISYVSIVTLAT
WP_338684732.1	Streptomyces acidiscabies	NZ_CP122560.1	6789359	6789536	+	MKENTNPALELAMQELSMEELEGMEAPDWWDSFLASAAISAGVSAAYSTIAVTSVIAT
WP_357526672.1	Polymorphospora rubra	NZ_JBFAKQ010000012.1	77491	77338	-	MNDEKNVVTEDAGLELAMQELETMDAPAWDVVASAVLSMAGGISISLAIT
WP_387367590.1	Streptomyces sp. NPDC060198	NZ_JBHWZJ010000039.1	22435	22255	-	MQENNNSALELAMQELDMEELEGMDAPDWWNSFLVSFGVSAAVSTTYASLVITSVVVAT
WP_387367590.1	Streptomyces sp. NPDC060198	NZ_JBHWZJ010000039.1	22718	22529	-	MQNTDTKAPLELALQELEAHELDMQELEALDAPFGWSDVLSFVGGLSAGAVVSYVSLITLAT
WP_213456288.1	Micromonospora sp. NBRC 107566	NZ_BBQH01000084.1	22644	22815	+	MIENEEPTQCEPTVANDEDAPLELGIQMLETADAPFWATGAGVLVSATIVASVAYT
WP_213456288.1	Micromonospora sp. NBRC 107566	NZ_BBQH01000084.1	22865	23033	+	METKEFPTATAAVLDEQPLELEMQELEPMDAPGFWTGVGIGAALSSATVAAAAYT
MEV5312931.1	Streptomyces sp. NPDC052610	JBFAUB010000014.1	72893	73070	+	MLHSVEVREQDEFALELGMQELEALEAPGWWSVTGYISGAGVGGAVTYSVVATAISAT
MEV5312931.1	Streptomyces sp. NPDC052610	JBFAUB010000014.1	73118	73298	+	MQDTKAPFSLDDMPALELGMQELEAMEAPGFWSNFKEGVSVSVAVSAVYGGVASAISAT
WP_354639238.1	Kitasatospora sp. HUAS MG31	NZ_CP159872.1	1801780	1801996	+	MDRTTPTVPTFGEEVNTVQENVNSSLELELGMQDLELDMQELEGMDAPYINWSNAVWSVATVSIGSIIVAT
WP_354639238.1	Kitasatospora sp. HUAS MG31	NZ_CP159872.1	1802050	1802215	+	MQENVNSSLELELGMQDLELDMQELEGMDAPYINWSNAVWSVATVSIGSIIVAT
WP_388943000.1	Streptomyces sp. NPDC012794	NZ_JBIBCI010000018.1	24803	24980	+	MQDNFAIETFPALELGMQELEAMEAPGWWTGIGVGAGVVVASAAGYGSYVASAALIAT
WP_388943000.1	Streptomyces sp. NPDC012794	NZ_JBIBCI010000018.1	25062	25239	+	MQDNLAIETFPALELGMQELEAMEAPGWWTGIGVGAGVVVASAAGYGSYVASAALIAT
WP_388943000.1	Streptomyces sp. NPDC012794	NZ_JBIBCI010000018.1	25309	25465	+	MQDVLKQEIATENLELGMQELEAMEAPGFWSGFKQGVVISGIAVASATLAT
WP_381991781.1	Streptomyces mutabilis	NZ_JBHXIP010000015.1	105301	105124	-	MKENNDSALELAMQELAMEELEGMEAPDWWDSFLASTAISAGVSAAYSTIAVTSVIAT
WP_381991781.1	Streptomyces mutabilis	NZ_JBHXIP010000015.1	105581	105377	-	MQTANKNGAVSAPLELALQELEAQQLDMQELEALDAPDFSWSEALSAVGGLSAGGVISYVSIVTLAT
WUL69077.1	Amycolatopsis sp. NBC_00345	CP107995.1	2053930	2054107	+	MQDNNTLARPALELGMQELEAMEAPGFWDTVGGIFTGVSVASAASYVSYAVSVATVAT
WUL69077.1	Amycolatopsis sp. NBC_00345	CP107995.1	2054160	2054310	+	MQENTVVQPELELGMQELEAMEAPDFWGGFTAGLTISGMGIASATVVIT
WP_063786278.1	Streptomyces acidiscabies	NZ_KQ257820.1	44235	44427	+	MQTVNTTSAPLELALQELDQQLDMREMEALDAPDFSWSAALSAIGGLSAGGVISYVSIVTLAT
WP_063786278.1	Streptomyces acidiscabies	NZ_KQ257820.1	44520	44697	+	MKENTNPALELSMQELSMEELEGMEAPDWWDSFLASAAISAGVSAAYSTIAVTSVIAT
GAA2504801.1	Streptomyces longisporus	BAAASG010000012.1	428757	428958	+	MQTANKNSVSAPLELALQELEAQQLDMQELEALDAPDFSWSEALSAIGGLSAGGVISYVSIVTLAT
GAA2504801.1	Streptomyces longisporus	BAAASG010000012.1	429052	429229	+	MNENVNPALELAMQELAMEELEGMDAPDWWNSFLASAAISAGVSAAYSTIAVTSVIAT
WP_383798325.1	Streptomyces sp. NPDC058655	NZ_JBHXRO010000002.1	37947	38121	+	MHEKTNSNSVLELGMQELEAMEAPGFWSTAAGVSAGMSTVSAVAYSAAWVASVSIAT
WP_383798325.1	Streptomyces sp. NPDC058655	NZ_JBHXRO010000002.1	38185	38362	+	MEHNKGFESSLELGMQELEAMEAPSFWSGFKTGVTISAASVASSIAYSGLTVAASIVT
WP_266707790.1	Streptomyces sp. NBC_00102	NZ_JAPEMC010000001.1	4174485	4174305	-	MQENNNSALELAMQELDMEELEGMDAPDWWNSFLVSFGVSAAVSTTYASLVITSVVVAT
WP_266707790.1	Streptomyces sp. NBC_00102	NZ_JAPEMC010000001.1	4174769	4174580	-	MQNTDTKAPLELALQELEAHELDMQELEALDAPFGWSDVLSFVGGLSAGAVVSYVSLITLAT
GAA2226919.1	Kitasatospora cystarginea	BAAATR010000001.1	298932	298740	-	MQTTNVASSLELEVGMQELELDMQELEGLEAPDFWGGFSVGVTLSGIGVGAYVSLAAASVVIT
GAA2226919.1	Kitasatospora cystarginea	BAAATR010000001.1	299266	299074	-	MRNTNVASSVELEVGMQELELDMQELEGLEAPDFWGGFSVGVTISGVGVGAYVSLAAASVVIT
GAA2226919.1	Kitasatospora cystarginea	BAAATR010000001.1	299514	299328	-	MQENINSSLELELGMQDLELDMQELEGMDVPDFWSTFAGVSAGISVTSLVSYVAASLVSVT
GAA2226919.1	Kitasatospora cystarginea	BAAATR010000001.1	299762	299576	-	MQENINSSLELELGMQDLELDMQELEGMDVPDFWSTFAGVSAGISVTSLVSYVAASLVSVT
WP_063788685.1	Streptomyces griseoruber	NZ_KQ948766.1	582235	582070	-	MEQTKEIAPLLELGMQELEAMEAPGFWTGFSVGVAISGVASASAAVSVAVSIAT
WP_063788685.1	Streptomyces griseoruber	NZ_KQ948766.1	582556	582388	-	MQGTETPKPLLELGMQELEAMDAPGWWTAIGVSAGVVVSASAAYGSAAASVSLLT
WP_381200497.1	Streptomyces bottropensis	NZ_JBHWBO010000051.1	15496	15340	-	MKDNVTQEPTGFDASLELGMQELEAMEAPGFWSGFKTGVVISTVASAVIAT
WP_381200497.1	Streptomyces bottropensis	NZ_JBHWBO010000051.1	15727	15553	-	MQENFENDNFSSALELGMQELEAMEAPGWWTAGGVVVGATVVSAVGVSTGVAVSIIT
KND44263.1	Streptomyces stelliscabiei	KQ257858.1	82668	82512	-	MKDNVTQEPTGFDASLELGMQELEAMEAPGFWSGFKTGVVISTVASAVIAT
KND44263.1	Streptomyces stelliscabiei	KQ257858.1	82899	82725	-	MQENFENDNFSSALELGMQELEAMEAPGWWTAGGVVVGATVVSAVGVSTGVAVSIIT
WP_010353341.1	Streptomyces acidiscabies	NZ_PCGS02000002.1	5414310	5414493	+	MNTTSAPLELALQELDQQLDMREMEALDAPDFSWSAALSAIGGLSAGGVISYVSIVTLAT
WP_010353341.1	Streptomyces acidiscabies	NZ_PCGS02000002.1	5414570	5414747	+	MKENTNPALELAMQELSMEELEGMEAPDWWDSFLASAAISAGVSAAYSTIAVTSVIAT
WP_386885462.1	Streptomyces sp. NPDC060184	NZ_JBHWYX010000002.1	25848	26037	+	MQNTDTKAPLELALQELEAHELDMQELEALDAPFGWSDVLSFVGGLSAGAVVSYVSLITLAT
WP_386885462.1	Streptomyces sp. NPDC060184	NZ_JBHWYX010000002.1	26131	26311	+	MQENNNSALELAMQELDMEELEGMDAPDWWNSFLVSFGVSAAVSTTYASLVITSVVVAT
WP_178854973.1	Streptomyces acidiscabies	NZ_LYDT01000580.1	12625	12448	-	MKENTNPALELAMQELSMEELEGMEAPDWWDSFLASAAISAGVSAAYSTIAVTSVIAT
WP_178854973.1	Streptomyces acidiscabies	NZ_LYDT01000580.1	12894	12702	-	MQTVNTTSAPLELALQELDQQLDMREMEALDAPDFSWSAALSAIGGLSAGGVISYVSIVTLAT
WP_333746205.1	Streptomyces sp. IBSBF 2950	NZ_JAJSYY010000399.1	296	140	-	MKDNVTQEPTGFDASLELGMQELEAMEAPGFWSGFKTGVVISTVASAVIAT
WP_333746205.1	Streptomyces sp. IBSBF 2950	NZ_JAJSYY010000399.1	589	415	-	MQENFGHDNFTSALELGMQELEAMEAPGWWTAGGVVVGATVVSAVGVSTGVAVSIIT
WP_318787710.1	Streptomyces stelliscabiei	NZ_JARUMC010000001.1	4311516	4311690	+	MQENFENDNFSSALELGMQELEAMEAPGWWTAGGVVVGATVVSAVGVSTGVAVSIIT
WP_318787710.1	Streptomyces stelliscabiei	NZ_JARUMC010000001.1	4311747	4311903	+	MKDNVTQEPTGFDASLELGMQELEAMEAPGFWSGFKTGVVISTVASAVIAT
WP_306459055.1	Streptomyces stelliscabiei	NZ_JARUNB010000001.1	5075571	5075745	+	MQENFENDNFSSALELGMQELEAMEAPGWWTAGGVVVGATVVSAVGVSTGVAVSIIT
WP_306459055.1	Streptomyces stelliscabiei	NZ_JARUNB010000001.1	5075802	5075958	+	MKDNVTQEPTGFDASLELGMQELEAMEAPGFWSGFKTGVVISTVASAVIAT
WP_251732631.1	Frankia sp. R82	NZ_JAMQQG010000022.1	82371	82545	+	MENGNPALELSMQELNMEELEGMEAPDWWNSFLASFAVSAGVSTAYSAISVTSVIVT
WP_334447755.1	Streptomyces stelliscabiei	NZ_JARUMH010000006.1	472629	472473	-	MKDNVTQEPTGFDASLELGMQELEAMEAPGFWSGFKTGVVISTVASAVIAT
WP_334447755.1	Streptomyces stelliscabiei	NZ_JARUMH010000006.1	472860	472686	-	MQENFENDNFSSALELGMQELEAMEAPGWWTAGGVVVGATVVSAVGVSTGVAVSIIT
GAA2250711.1	Kitasatospora cystarginea	BAAATR010000015.1	80486	80318	-	MQENINSSLELELGMQDLELDMQELEGMDAPFNVNWSNAVWSVATVSIGSIIVAT
GAA2250711.1	Kitasatospora cystarginea	BAAATR010000015.1	80748	80580	-	MQENINSSLELELGMQDLELDMQELEGMDAPFNVNWSNAVWSVATVSIGSIIVAT
WP_075734113.1	Streptomyces acidiscabies	NZ_LYDS01000436.1	5509	5332	-	MKENTNPALELAMQELSMEELEGMEAPDWWDSFLASAAISAGVSAAYSTIAVTSVIAT
WP_075734113.1	Streptomyces acidiscabies	NZ_LYDS01000436.1	5769	5586	-	MNTTSAPLELALQELDQQLDMREMEALDAPDFSWSAALSAIGGLSAGGVISYVSIVTLAT
WP_297422764.1	uncultured Actinotalea sp.	NZ_CAMPHH010000010.1	19394	19232	-	MQDMASAPLELDLQELEDLEAPGFWEAFSAGVAVSTAGAGAYLASAIAVSAIT
WP_297422764.1	uncultured Actinotalea sp.	NZ_CAMPHH010000010.1	19605	19440	-	MSTDITTAPLELGLQELEELEAPGWGDVIGFSLGVVASAGATYIGSALAISAIT
MET7649621.1	Streptomyces sp. NPDC005486	JBEXDY010000004.1	13771	13948	+	MQENFDNNNDFSSALELGMQELEAMEAPGWWTAGGVVVGATVVSAVGVSTGVAVSIIT
MET7649621.1	Streptomyces sp. NPDC005486	JBEXDY010000004.1	14047	14203	+	MKDIVTQEAHDFDASLELGMQELEAMEAPGFWSGFKTGVVISTVASAVIAT
MBE1598403.1	Streptomyces stelliscabiei	JADBGF010000001.1	5097369	5097213	-	MKDNVTQEPTGFDASLELGMQELEAMEAPGFWSGFKTGVVISTVASAVIAT
MBE1598403.1	Streptomyces stelliscabiei	JADBGF010000001.1	5097600	5097426	-	MQENFENDNFSSALELGMQELEAMEAPGWWTAGGVVVGATVVSAVGVSTGVAVSIIT
MER7487799.1	Streptomyces sp. NPDC126497	JBEORT010000039.1	33909	33732	-	MKDDNNSALELAMQELAMEELEGMEAPDWWDSFLASTAISAGVSAAYSTIAVTSVIAT
MER7487799.1	Streptomyces sp. NPDC126497	JBEORT010000039.1	34181	33980	-	MQTANNSAVSAPLELALQELEAQQLDMQELEALDAPDFSWSEALSAVGGLSAGGVISYVSIVTLAT
WP_210524863.1	Streptomyces scabiei	NZ_JARUNA010000001.1	4835612	4835786	+	MQENFGHDNFTSALELGMQELEAMEAPGWWTAGGVVVGATVVSAVGVSTGVAVSIIT
WP_210524863.1	Streptomyces scabiei	NZ_JARUNA010000001.1	4835895	4836051	+	MKDNVTQEPTGFDASLELGMQELEAMEAPGFWSGFKTGVVISTVASAVIAT
WP_381370185.1	Streptomyces bottropensis	NZ_JBHVDQ010000374.1	336	180	-	MKDNVTQEPTGFDASLELGMQELEAMEAPGFWSGFKTGVVISTVASAVIAT
WP_381370185.1	Streptomyces bottropensis	NZ_JBHVDQ010000374.1	567	393	-	MQENFENDNFSSALELGMQELEAMEAPGWWTAGGVVVGATVVSAVGVSTGVAVSIIT
WP_013002399.1	Streptomyces scabiei	NZ_JARUMN010000001.1	4769185	4769029	-	MKDNVTQEPTGFDASLELGMQELEAMEAPGFWSGFKTGVVISTVASAVIAT
WP_013002399.1	Streptomyces scabiei	NZ_JARUMN010000001.1	4769478	4769304	-	MQENFGHDNFTSALELGMQELEAMEAPGWWTAGGVVVGATVVSAVGVSTGVAVSIIT
WP_371578974.1	Streptomyces sp. NBC_01314	NZ_CP108394.1	5864563	5864737	+	MQENFDNNDFSSALELGMQELEAMEAPGWWTAGGVVVGATVVSAVGVSTGVAVSIIT
WP_371578974.1	Streptomyces sp. NBC_01314	NZ_CP108394.1	5864812	5864968	+	MKDIATQEPTGFEASLELGMQELEAMEAPGFWSGFKTGVVISTVASAVIAT
WP_319367448.1	Streptomyces scabiei	NZ_JARAZM010000028.1	117275	117449	+	MQENFGHDNFTSALELGMQELEAMEAPGWWTAGGVVVGATVVSAVGVSTGVAVSIIT
WP_319367448.1	Streptomyces scabiei	NZ_JARAZM010000028.1	117526	117682	+	MKDNVTQEPTGFDASLELGMQELEAMEAPGFWSGFKTGVVISTVASAVIAT
WP_063870978.1	Streptomyces acidiscabies	NZ_BCMK01000043.1	54360	54543	+	MNTTSAPLELALQELDQQLDMREMEALDAPDFSWSAALSAIGGLSAGGVISYVSIVTLAT
WP_063870978.1	Streptomyces acidiscabies	NZ_BCMK01000043.1	54644	54821	+	MKENTNPALELAMQELSMEELEGLEAPDWWDSFLASAAISAGVSAAYSTIAVTSVIAT
WP_210551224.1	Streptomyces scabiei	NZ_JARUMZ010000001.1	5017707	5017881	+	MQENFGHDNFTSALELGMQELEAMEAPGWWTAGGVVVGATVVSAVGVSTGVAVSIIT
WP_210551224.1	Streptomyces scabiei	NZ_JARUMZ010000001.1	5017990	5018146	+	MKDNVTQEPTGFDASLELGMQELEAMEAPGFWSGFKTGVVISTVASAVIAT
WSP44019.1	Streptomyces sp. NBC_01244	CP108489.1	79651	79798	+	MDNTFENVAADVNHLELGLQELEVMEAPGWWTTGGVVVGISLVSVVMT
WSP44019.1	Streptomyces sp. NBC_01244	CP108489.1	79874	80021	+	MNEKFEAPAADVNHLELGLQELEVMEAPGWWTTGGVVVGISIVSIVAT
WSP44019.1	Streptomyces sp. NBC_01244	CP108489.1	80076	80226	+	MSEQKFDNTAVVAQDGLELGLQELEVLEAPGFWEGVSIGIAISTVTIAT
WSP44019.1	Streptomyces sp. NBC_01244	CP108489.1	80282	80432	+	MSEQKFDNTAVVAQDGLELGLQELEVLEAPGFWEGVSIGIAISTVTIAT
WP_388506096.1	Streptomyces sp. NPDC006487	NZ_JBIAHN010000016.1	169664	169514	-	MSEQKFDNTAVVAQDGLELGLQELEVLEAPGFWEGVSIGIAISTVTIAT
WP_388506096.1	Streptomyces sp. NPDC006487	NZ_JBIAHN010000016.1	169869	169719	-	MSEQILDNAAVVAQDGLELGLQELEVLEAPGFWEGVSIGIAISTVTIAT
WP_388506096.1	Streptomyces sp. NPDC006487	NZ_JBIAHN010000016.1	170075	169928	-	MNEKFEAPAADVNHLELGLQELEVMEAPGWWTTGGVVVGISIVSIVAT
WP_388506096.1	Streptomyces sp. NPDC006487	NZ_JBIAHN010000016.1	170292	170142	-	MDNTFENVAAADVNHLELGLQELEVMEAPGWWTTGGVVVGISLVSVVMT
WP_381289446.1	Streptomyces bottropensis	NZ_JBHWBG010000067.1	15477	15321	-	MKDNVTQEPTGFDASLELGMQELEAMEAPGFWSGFKTGVVISTVASAVIAT
WP_381289446.1	Streptomyces bottropensis	NZ_JBHWBG010000067.1	15708	15534	-	MQENFENDNFSSALELGMQELEAMEAPGWWTAGGVVVGATVVSAVGVSTGVAVSIIT
WP_298455221.1	uncultured Cellulomonas sp.	NZ_CANLTL010000001.1	306322	306160	-	MPNTDLAPLELDLQELEDLEAPGFWDSFSAGVAVSSAGGAAYLASAIAVSAIT
WP_298455221.1	uncultured Cellulomonas sp.	NZ_CANLTL010000001.1	306534	306369	-	MSIDASAAPLELGLQELEELEAPGWIDVVGFSLGAVASSAVTYIGSALAVSAIT
WP_371494517.1	Kitasatospora sp. NBC_00374	NZ_CP107964.1	1146512	1146341	-	MNTVQENINSSLELELGMQDLELDMQELEGMDAPFNWSAAAWSVATVSIGSIIVAT
WP_371494517.1	Kitasatospora sp. NBC_00374	NZ_CP107964.1	1146777	1146606	-	MNTVQENINSSLELELGMQDLELDMQELEGMDAPFNWSAAAWSVATVSIGSIIVAT
WP_371494517.1	Kitasatospora sp. NBC_00374	NZ_CP107964.1	1147042	1146871	-	MNTVQENINSSLELELGMQDLELDMQELEGMDAPFNWSNAAWSVATVSIGSIIVAT
WP_267033390.1	Streptomyces sp. NBC_00091	NZ_JAPEMA010000001.1	2069022	2068866	-	MQDVLKQDIPTAGLELGMQELEAMEAPGFWSGFKQGLVISGVAVASATLAT
WP_267033390.1	Streptomyces sp. NBC_00091	NZ_JAPEMA010000001.1	2069255	2069078	-	MQDNLAMDAFPALELGMQELEAMEAPGWWTGVGVSAGVVVASAAAYGSYVGSAALIAT
WP_267033390.1	Streptomyces sp. NBC_00091	NZ_JAPEMA010000001.1	2069506	2069329	-	MQDNLAMDAFPALELGMQELEAMEAPGWWTGVGVSAGVVVASAAAYGSYVGSAALIAT
WP_174857202.1	Streptomyces paromomycinus	NZ_JBFAFY010000018.1	48560	48383	-	MHDKKSHESTLELGMQELEAMEAPGFWSGFQTGVTISAASLASSVAYSGLTVAASIVT
WP_174857202.1	Streptomyces paromomycinus	NZ_JBFAFY010000018.1	48830	48662	-	MQESANHELELGMQELEAMEAPGFWSTAAGVGAGISVTGAVGYSIAWGISVSVAT
WP_369176406.1	Streptomyces mutabilis	NZ_JASHLU010000002.1	170537	170360	-	MKENNDSALELAMQELAMEELEGMEAPDWWDSFLASTAISAGVSAAYSTIAVTSVIAT
WP_369176406.1	Streptomyces mutabilis	NZ_JASHLU010000002.1	170817	170613	-	MQTANKNGAVSAPLELALQELEAQQLDMQELEALDAPDFSWSEALSAVGGLSAGGVISYVSIVTLAT
WP_212818126.1	Polymorphospora rubra	NZ_AP023359.1	6537792	6537945	+	MNDEKNVVTEDAGLELAMQELETMDAPAWDVVASAVLSMAGGISISLAIT
WP_227568788.1	Cellulomonas chengniuliangii	NZ_CP101988.1	1384517	1384706	+	MDTMSDAHVRELLAPLELDMQELEPMDAPGFWSVSGYISGAVVGSAASYVVVTVSISTITIT
WP_227568788.1	Cellulomonas chengniuliangii	NZ_CP101988.1	1384752	1384920	+	MNANDGIDLLAPLELEMQELEPMDAPGFWSNFKDGVLVSLAVSAIYGGVASAVVT
WP_359257527.1	Streptomyces scabiei	NZ_JBEXZV010000024.1	97832	97676	-	MKDNVTQEPTGFDASLELGMQELEAMEAPGFWSGFKTGVVISTVASAVIAT
WP_359257527.1	Streptomyces scabiei	NZ_JBEXZV010000024.1	98104	97930	-	MQENFGHDDFTSALELGMQELEAMEAPGWWTAGGVVVGATVVSAVGVSTGVAVSIIT
WP_319762692.1	Streptomyces europaeiscabiei	NZ_JARAYW010000002.1	961472	961646	+	MQENFDNNNFSSDLELGMQELEAMEAPGWWTAGGVVVGATVVSAVGVSTGVAVSIIT
WP_319762692.1	Streptomyces europaeiscabiei	NZ_JARAYW010000002.1	961745	961901	+	MKDTVTQEPNGFDASLELGMQELEAMEAPGFWSGFKTGVVISTVASAVIAT
MEU9130420.1	Kitasatospora sp. NPDC048540	JBEZIR010000049.1	18333	18171	-	MQENINSSLELELGMQDLELDMQELEGMDAPFNWSNAVWSVATVSIGSVIVAT
WP_304441504.1	Kitasatospora sp. MBT63	NZ_JAIZ01000577.1	31604	31766	+	MQENINSSLELELGMQDLELDMQELEGMDAPFNWSNAVWSVATVSIGSVIVAT
WP_304441504.1	Kitasatospora sp. MBT63	NZ_JAIZ01000577.1	31869	32031	+	MQENINSSLELELGMQDLELDMQELEGMDAPFNWSNAVWSVATVSIGSVIVAT
WP_388333039.1	Streptomyces liangshanensis	NZ_JBHVRZ010000003.1	99023	98846	-	MKDNTNPALELAMQELAMEELEGMEAPDWWDSFLASAAISAGVSAAYSTIAVTSVIAT
WP_388333039.1	Streptomyces liangshanensis	NZ_JBHVRZ010000003.1	99245	99071	-	MSAPLELALQELDQQLDMQELEALDAPDFSWSAALSAIGGLSAGGVISYVSIVTLAT
WUH79079.1	Streptomyces sp. NBC_00435	CP107925.1	41446	41296	-	MSELKFDDAAVAAQDGLELGLQELEVLEAPGFWEGVSIGIAISTVTIAT
WUH79079.1	Streptomyces sp. NBC_00435	CP107925.1	41666	41516	-	MSEQKFDNAAVAAQDGLELGLQELEVLEAPGFWEGVSIGIAISTVTIAT
WUH79079.1	Streptomyces sp. NBC_00435	CP107925.1	41865	41718	-	MDNASQNVAADVNHLELGLQELEVMEAPGWWTTGGVVVGISIVSIVAT
WUH79079.1	Streptomyces sp. NBC_00435	CP107925.1	42085	41938	-	MDNTSQNVAADVNHLELGLQELEVMEAPGWWTTGGVVVGISLVSVVMT
WP_359120300.1	Streptomyces sp. NPDC005859	NZ_JBEXWS010000005.1	147096	146940	-	MKDIVTQEAHDFDASLELGMQELEAMEAPGFWSGFKTGVVISTVASAVIAT
WP_359120300.1	Streptomyces sp. NPDC005859	NZ_JBEXWS010000005.1	147372	147195	-	MQENFDNNNDFSSALELGMQELEAMEAPGWWTAGGVVVGATVVSAVGVSTGVAVSIIT
MBP5868320.1	Streptomyces sp. LBUM 1485	VWSQ01000001.1	2975937	2975781	-	MKDNVTQEPTGFDASLELGMQELEAMEAPGFWSGFKTGVVISTVASAVIAT
MBP5868320.1	Streptomyces sp. LBUM 1485	VWSQ01000001.1	2976220	2976046	-	MQENFGHDNFTSALELGMQELEAMEAPGWWTAGGVVVGATVVSAVGVSTGVAVSIIT
WP_334658863.1	Streptomyces bottropensis	NZ_JARULZ010000001.1	3598796	3598640	-	MKDNVTQEPTGFDASLELGMQELEAMEAPGFWSGFKTGVVISTVASAVIAT
WP_334658863.1	Streptomyces bottropensis	NZ_JARULZ010000001.1	3599027	3598853	-	MQENFENDNFSSALELGMQELEAMEAPGWWTAGGVVVGATVVSAVGVSTGVAVSIIT
WP_187749606.1	Streptomyces roseirectus	NZ_CP060828.1	6235739	6235925	+	MQTTTSAPLELALQELDQQLDMQELEALDAPDFSWSAALSAVGGLSAGGVISYVSIVTLAT
WP_187749606.1	Streptomyces roseirectus	NZ_CP060828.1	6235976	6236150	+	MKETNPALELAMQELAMEELEGMEAPDWWDSFLASAAISAGVSTAYSTIAVTSVIAT
EMF52460.1	Streptomyces bottropensis ATCC 25435	KB405094.1	80023	79867	-	MKDNVTQEPTGFDASLELGMQELEAMEAPGFWSGFKTGVVISTVASAVIAT
EMF52460.1	Streptomyces bottropensis ATCC 25435	KB405094.1	80254	80080	-	MQENFENDNFSSALELGMQELEAMEAPGWWTAGGVVVGATVVSAVGVSTGVAVSIIT
WP_275457501.1	Streptomyces sp. VNUA24	NZ_CP119143.1	6013104	6013278	+	MQENFENETFTSALELGMQELEAMEAPGWWTAGGVVVGATVVSAVGVSTGVAVSIIT
WP_275457501.1	Streptomyces sp. VNUA24	NZ_CP119143.1	6013376	6013532	+	MKDIVTQEPTGFDASLELGMQELEAMEAPGFWSGFKTGVVISTVASAVIAT
WSG24092.1	Streptomyces europaeiscabiei	CP109154.1	5838401	5838575	+	MQENFDNNNFSSDLELGMQELEAMEAPGWWTAGGVVVGATVVSAVGVSTGVAVSIIT
WSG24092.1	Streptomyces europaeiscabiei	CP109154.1	5838674	5838830	+	MKDTVTQEPNGFDASLELGMQELEAMEAPGFWSGFKTGVVISTVASAVIAT
WP_383952997.1	Streptomyces sp. NPDC058401	NZ_JBHXKA010000105.1	14219	14072	-	MSEQILDNAVVAQDGLELGLQELEVLEAPGFWEGVSIGIAISTVTIAT
WP_383952997.1	Streptomyces sp. NPDC058401	NZ_JBHXKA010000105.1	14424	14274	-	MSEQILDNAAVVAQDGLELGLQELEVLEAPGFWEGVSIGIAISTVTIAT
WP_383952997.1	Streptomyces sp. NPDC058401	NZ_JBHXKA010000105.1	14632	14485	-	MNEKFEAPAADVNHLELGLQELEVMEAPGWWTTGGVVVGISIVSIVAT
WP_383952997.1	Streptomyces sp. NPDC058401	NZ_JBHXKA010000105.1	14852	14705	-	MDNNTFDVAADVNHLELGLQELEVMEAPGWWTTGGVVVGISLVSVVMT
WP_381235900.1	Streptomyces bottropensis	NZ_JBHWAT010000016.1	88721	88895	+	MQENFENDNFSSALELGMQELEAMEAPGWWTAGGVVVGATVVSAVGVSTGVAVSIIT
WP_381235900.1	Streptomyces bottropensis	NZ_JBHWAT010000016.1	88952	89108	+	MKDNVTQEPTGFDASLELGMQELEAMEAPGFWSGFKTGVVISTVASAVIAT
WP_060891193.1	Streptomyces europaeiscabiei	NZ_JARAYT010000008.1	7104	6948	-	MKDTVTQEPNGFDASLELGMQELEAMEAPGFWSGFKTGVVISTVASAVIAT
WP_060891193.1	Streptomyces europaeiscabiei	NZ_JARAYT010000008.1	7377	7203	-	MQENFDNNNFSSDLELGMQELEAMEAPGWWTAGGVVVGATVVSAVGVSTGVAVSIIT
WP_191887241.1	Streptomyces mutabilis	NZ_BMTT01000010.1	177761	177965	+	MQTANKNGAVSAPLELALQELEAQQLDMQELEALDAPDFSWSEALSAVGGLSAGGVISYVSIVTLAT
WP_191887241.1	Streptomyces mutabilis	NZ_BMTT01000010.1	178041	178218	+	MKENNDSALELAMQELAMEELEGMEAPDWWDSFLASTAISAGVSAAYSTIAVTSVIAT
WP_390802893.1	Streptomyces scabiei	NZ_JBIBAE010000001.1	100728	100572	-	MNDNVTQEPTGFDASLELGMQELEAMEAPGFWSGFKTGVVISTVASAVIAT
WP_390802893.1	Streptomyces scabiei	NZ_JBIBAE010000001.1	101005	100831	-	MQENFGHDNFTSALELGMQELEAMEAPGWWTAGGVVVGATVVSAVGVSTGVAVSIIT
WP_037689393.1	Streptomyces europaeiscabiei	NZ_JARAWN010000131.1	9351	9195	-	MKDTVTQEPNGFDASLELGMQELEAMEAPGFWSGFKTGVVISTVASAVIAT
WP_037689393.1	Streptomyces europaeiscabiei	NZ_JARAWN010000131.1	9624	9450	-	MQENFDNNNFSSDLELGMQELEAMEAPGWWTAGGVVVGATVVSAVGVSTGVAVSIIT
WP_046706130.1	Streptomyces europaeiscabiei	NZ_JARBAD010000057.1	9353	9527	+	MQENFDNNNFSSDLELGMQELEAMEAPGWWTAGGVVVGATVVSAVGVSTGVAVSIIT
WP_046706130.1	Streptomyces europaeiscabiei	NZ_JARBAD010000057.1	9626	9782	+	MKDTVTQEPNGFDASLELGMQELEAMEAPGFWSGFKTGVVISTVASAVIAT
WP_167030737.1	Streptomyces liangshanensis	NZ_CP050177.1	4133516	4133690	+	MSAPLELALQELDQQLDMQELEALDAPDFSWSAALSAIGGLSAGGVISYVSIVTLAT
WP_167030737.1	Streptomyces liangshanensis	NZ_CP050177.1	4133729	4133915	+	MKRMKDNTNPALELAMQELAMEELEGMEAPDWWDSFLASAAISAGVSAAYSTIAVTSVIAT
WTQ58386.1	Streptomyces sp. NBC_00158	CP108161.1	3134810	3134654	-	MQDVLKQDIATDNLELGMQELEAMEAPSFWSGFKQGLVISGVAVASATLAT
WTQ58386.1	Streptomyces sp. NBC_00158	CP108161.1	3135058	3134881	-	MQDNLAIDTFPALELGMQELEAMEAPGWWTGIGVSAGVVVASAAGYGSYVASAAIIAT
WTQ58386.1	Streptomyces sp. NBC_00158	CP108161.1	3135309	3135132	-	MQDNLAIDTFPALELGMQELEAMEAPGWWTGIGVSAGVVVASAAGYGSYVASAAIIAT
WP_319124380.1	Streptomyces europaeiscabiei	NZ_JARAZT010000002.1	1085630	1085804	+	MQENFDNNNFSSDLELGMQELEAMEAPGWWTAGGVVVGATVVSAVGVSTGVAVSIIT
WP_319124380.1	Streptomyces europaeiscabiei	NZ_JARAZT010000002.1	1085903	1086059	+	MKDTVTQEPNGFDASLELGMQELEAMEAPGFWSGFKTGVVISTVASAVIAT
WP_328838262.1	Streptomyces europaeiscabiei	NZ_CP108079.1	6041265	6041439	+	MQENFDNNNFSSDLELGMQELEAMEAPGWWTAGGVVVGATVVSAVGVSTGVAVSIIT
WP_328838262.1	Streptomyces europaeiscabiei	NZ_CP108079.1	6041538	6041694	+	MKDTVTQEPNGFDASLELGMQELEAMEAPGFWSGFKTGVVISTVASAVIAT
KFG02359.1	Streptomyces scabiei	KL997396.1	98055	97899	-	MKDTVTQEPNGFDASLELGMQELEAMEAPGFWSGFKTGVVISTVASAVIAT
KFG02359.1	Streptomyces scabiei	KL997396.1	98328	98154	-	MQENFDNNNFSSDLELGMQELEAMEAPGWWTAGGVVVGATVVSAVGVSTGVAVSIIT
WP_389690511.1	Streptomyces sp. NPDC058289	NZ_JBHVYI010000019.1	19905	20052	+	MDNNTFDVAADVNHLELGLQELEVMEAPGWWTTGGVVVGISLVSVVMT
WP_389690511.1	Streptomyces sp. NPDC058289	NZ_JBHVYI010000019.1	20114	20261	+	MNEKFEAPAADVKNLELGLQELEVMEAPGWWTTGGVVVGISIVSIVAT
WP_389690511.1	Streptomyces sp. NPDC058289	NZ_JBHVYI010000019.1	20631	20781	+	MSEQILDNAAVVAQDGLELGLQELEVLEAPGFWEGVSIGIAISTVTIAT
WP_059080631.1	Streptomyces scabiei	NZ_BCMM01000014.1	9315	9159	-	MKDNVTQEPTGFDASLELGMQELEAMEAPGFWSGFKTGVVISTVASAVIAT
WP_059080631.1	Streptomyces scabiei	NZ_BCMM01000014.1	9587	9413	-	MQENFGHDDFTSALELGMQELEAMEAPGWWTAGGVVVGATVVSAVGVSTGVAVSIIT
MET9856685.1	Streptomyces sp. NPDC006450	JBEXPT010000128.1	9302	9152	-	MSEQNFDNAAVVAQDGLELGLQELEVLEAPGFWEGVSIGIAISTVTIAT
MET9856685.1	Streptomyces sp. NPDC006450	JBEXPT010000128.1	9501	9354	-	MNEKFEAPAADVNHLELGLQELEVMEAPGWWTTGGVVVGISIVSIVAT
MET9856685.1	Streptomyces sp. NPDC006450	JBEXPT010000128.1	9711	9564	-	MDNTFENVAADVNHLELGLQELEVMEAPGWWTTGGVVVGISLVSVVMT
MER5488208.1	Streptomyces sp. NPDC002812	JBEOVI010000118.1	7487	7637	+	MDNTFENVAAADVNHLELGLQELEVMEAPGWWTTGGVVVGISLVSVVMT
MER5488208.1	Streptomyces sp. NPDC002812	JBEOVI010000118.1	7705	7852	+	MNEKFEAPAADVNHLELGLQELEVMEAPGWWTTGGVVVGISIVSIVAT
MER5488208.1	Streptomyces sp. NPDC002812	JBEOVI010000118.1	7910	8060	+	MSEQIFDNAAVVAQDGLELGLQELEVLEAPGFWEGVSIGIAISTVTIAT
MER5488208.1	Streptomyces sp. NPDC002812	JBEOVI010000118.1	8113	8263	+	MSEQILDNAAVVAQDGLELGLQELEVLEAPGFWEGVSIGIAISTVTIAT
WP_358949366.1	Streptomyces scabiei	NZ_JBFADO010000061.1	23141	22985	-	MKDNVTQEPTGFDASLELGMQELEAMEAPGFWSGFKTGVVISTVASAVIAT
WP_358949366.1	Streptomyces scabiei	NZ_JBFADO010000061.1	23413	23239	-	MQENFGHDDFTSALELGMQELEAMEAPGWWTAGGVVVGATVVSAVGVSTGVAVSIIT
WP_319073058.1	Streptomyces europaeiscabiei	NZ_JARAZU010000034.1	49759	49933	+	MQENFDNNNFSSDLELGMQELEAMEAPGWWTAGGVVVGATVVSAVGVSTGVAVSIIT
WP_319073058.1	Streptomyces europaeiscabiei	NZ_JARAZU010000034.1	50032	50188	+	MKDTVTQEPNGFDASLELGMQELEAMEAPGFWSGFKTGVVISTVASAVIAT
WP_267041520.1	Streptomyces sp. NPDC002082	NZ_JBEOXP010000021.1	48592	48742	+	MDNTFENVAAADVNHLELGLQELEVMEAPGWWTTGGVVVGISLVSVVMT
WP_267041520.1	Streptomyces sp. NPDC002082	NZ_JBEOXP010000021.1	48809	48956	+	MNEKFEAPAADVNHLELGLQELEVMEAPGWWTTGGVVVGISIVSIVAT
WP_267041520.1	Streptomyces sp. NPDC002082	NZ_JBEOXP010000021.1	49018	49168	+	MSEQIFDNAAVVAQDGLELGLQELEVLEAPGFWEGVSIGIAISTVTIAT
WP_267041520.1	Streptomyces sp. NPDC002082	NZ_JBEOXP010000021.1	49229	49379	+	MSEQILDNAAVVAQDGLELGLQELEVLEAPGFWEGVSIGIAISTVTIAT
WP_266962893.1	Streptomyces sp. NBC_00193	NZ_JAPEMM010000003.1	95981	95831	-	MSEQILDNAAVVAQDGLELGLQELEVLEAPGFWEGVSIGIAISTVTIAT
WP_266962893.1	Streptomyces sp. NBC_00193	NZ_JAPEMM010000003.1	96183	96033	-	MSEQILDNAAVVAQDGLELGLQELEVLEAPGFWEGVSIGIAISTVTIAT
WP_266962893.1	Streptomyces sp. NBC_00193	NZ_JAPEMM010000003.1	96389	96242	-	MNEKFEAPAADVNHLELGLQELEVMEAPGWWTTGGVVVGISIVSIVAT
WP_266962893.1	Streptomyces sp. NBC_00193	NZ_JAPEMM010000003.1	96602	96452	-	MDNTFENVAAADVNHLELGLQELEVMEAPGWWTTGGVVVGISLVSVVMT
WP_254387518.1	Streptomyces sp. TBY4	NZ_JANAVF010000024.1	84746	84893	+	MDNTFENVAADVNHLELGLQELEVMEAPGWWTTGGVVVGISLVSVVMT
WP_254387518.1	Streptomyces sp. TBY4	NZ_JANAVF010000024.1	84960	85107	+	MNEKFEAPAADVNHLELGLQELEVMEAPGWWTTGGVVVGISLVSVVMT
WP_254387518.1	Streptomyces sp. TBY4	NZ_JANAVF010000024.1	85175	85325	+	MSEQNFDNAAVVAQDGLELGLQELEVLEAPGFWEGVSIGIAISTVTIAT
WP_254387518.1	Streptomyces sp. TBY4	NZ_JANAVF010000024.1	85386	85536	+	MSEQILDNAAVVAQDGLELGLQELEVLEAPGFWEGVSIGIAISTVTIAT
WP_250744250.1	Streptomyces sp. G1	NZ_JAMOZA010000036.1	295	145	-	MSEQILDNAAVVAQDGLELGLQELEVLEAPGFWEGVSIGIAISTVTIAT
WP_250744250.1	Streptomyces sp. G1	NZ_JAMOZA010000036.1	503	356	-	MNEKFEAPAADVNHLELGLQELEVMEAPGWWTTGGVVVGISIVSIVAT
WP_250744250.1	Streptomyces sp. G1	NZ_JAMOZA010000036.1	719	569	-	MDNTFENVAAADVNHLELGLQELEVMEAPGWWTTGGVVVGISLVSVVMT
WP_382978101.1	Streptomyces sp. NPDC056883	NZ_JBHUBS010000015.1	115535	115385	-	MSEQILDNAAVVAQDGLELGLQELEVLEAPGFWEGVSIGIAISTVTIAT
WP_382978101.1	Streptomyces sp. NPDC056883	NZ_JBHUBS010000015.1	115692	115590	-	MELGLQELEVLEAPGFWEGVSIGIAISTVTIAT
WP_382978101.1	Streptomyces sp. NPDC056883	NZ_JBHUBS010000015.1	116042	115895	-	MNEKFEAPAADVNHLELGLQELEVMEAPGWWTTGGVVVGISIVSIVAT
WP_382978101.1	Streptomyces sp. NPDC056883	NZ_JBHUBS010000015.1	116256	116106	-	MDNNTFENVAADVNHLELGLQELEVMEAPGWWTTGGVVVGISLVSVVMT
WP_280699385.1	Kitasatospora sp. GP82	NZ_JARZAJ010000017.1	9670	9508	-	MQENINSSLELELGMQDLELDMQELEGMDAPFNWSNAVWSVATVSIGSVIVAT
WP_319268321.1	Streptomyces europaeiscabiei	NZ_JARAZA010000049.1	55969	55813	-	MKDTVTQEPNGFDASLELGMQELEAMEAPGFWSGFKTGVVISTVASAVIAT
WP_319268321.1	Streptomyces europaeiscabiei	NZ_JARAZA010000049.1	56242	56068	-	MQENFDNNNFSSDLELGMQELEAMEAPGWWTAGGVVVGATVVSAVGVSTGVAVSIIT
MFG2027678.1	Streptomyces sp. NPDC048825	JBICUR010000013.1	123453	123309	-	MNEKFETVAVDTDSLELGLQELEALEAPGFWEGVSIGIAISTVTIAT
MFG2027678.1	Streptomyces sp. NPDC048825	JBICUR010000013.1	123659	123515	-	MNEKFETVAVDTDSLELGLQELEALEAPGFWEGVSIGIAISTVTIAT
MFG2027678.1	Streptomyces sp. NPDC048825	JBICUR010000013.1	123857	123710	-	MNERFENVTNDLDNLELGLQELEAMEAPGWWTTGGVVVGISIVSIVAT
MFG2027678.1	Streptomyces sp. NPDC048825	JBICUR010000013.1	124122	123975	-	MNEKFENAAVDADSLELGLQELEVMEAPGWWTTGGVVVGVSLVSVVLT
WP_187355754.1	Streptomyces sp. QL37	NZ_PTJS01000001.1	3305115	3304950	-	MENTKEFAPLLELGMQELEAMEAPGFWTGFSVGVAISGVASASAAVSVAVSIAT
WP_187355754.1	Streptomyces sp. QL37	NZ_PTJS01000001.1	3305428	3305260	-	MQGTEIPKPLLELGMQELEAMDAPGWWTAIGVSAGVVVSASAAYGSAAASVSLLT
WUE46167.1	Streptomyces europaeiscabiei	CP107863.1	5875221	5875395	+	MQENFDNNNFSSDLELGMQELEAMEAPGWWTAGGVVVGATVVSAVGVSTGVAVSIIT
WUE46167.1	Streptomyces europaeiscabiei	CP107863.1	5875494	5875650	+	MKDTVTQEPNGFDASLELGMQELEAMEAPGFWSGFKTGVVISTVASAVIAT
MEU9718900.1	Streptomyces sp. NPDC047976	JBEZNT010000076.1	18576	18420	-	MQDIVKQDLAPENLELGMQELEAMEAPGFWSGFKQGVVISGAAIASATLAT
MEU9718900.1	Streptomyces sp. NPDC047976	JBEZNT010000076.1	18821	18647	-	MQDNTIDTFPALELGMQELEAMEAPGWWTGIGVSAGVVVTSAAGYGSYVASAALIAT
MEU9718900.1	Streptomyces sp. NPDC047976	JBEZNT010000076.1	19069	18895	-	MQDNAIDTFPALELGMQELEAMEAPGWWTGIGVSAGVVVTSAAGYGSYVASAALIAT
WP_329196471.1	Streptomyces sp. NBC_00539	NZ_CP107811.1	3706521	3706698	+	MQDNLALDAFPALELGMQELEAMEAPGWWTGIGVGAGVVVASAAAYGSYVGSAALIAT
WP_329196471.1	Streptomyces sp. NBC_00539	NZ_CP107811.1	3706769	3706946	+	MQDNLALDAFPALELGMQELEAMEAPGWWTGIGVGAGVVVASAAAYGSYVGSAALIAT
WP_329196471.1	Streptomyces sp. NBC_00539	NZ_CP107811.1	3707017	3707173	+	MQDVLKQEITTPGLELGMQELEAMEAPGFWSGFKQGLVISGVAVASATLAT
WP_345500192.1	Streptomyces racemochromogenes	NZ_BAAAWT010000001.1	2987543	2987387	-	MQDIVKQDIATENLELGMQELEAMEAPGFWSGFKQGVVISGIAVASATLAT
WP_345500192.1	Streptomyces racemochromogenes	NZ_BAAAWT010000001.1	2987791	2987614	-	MQDNLATDAFPALELGMQELEAMEAPGWWTGIGVSAGVVVASAAGYGSYVASAAIIAT
WP_345500192.1	Streptomyces racemochromogenes	NZ_BAAAWT010000001.1	2988040	2987863	-	MQDNLAIDAFPALELGMQELEAMEAPGWWTGIGVSAGVVVASAAGYGSYVASAAIIAT
WP_185899474.1	Streptomyces sp. W1SF4	NZ_CP034350.1	4265096	4265273	+	MQDNLAIDAFPALELGMQELEAMEAPGWWTGIGVSAGVVVASAAGYGSYVASAAIIAT
WP_185899474.1	Streptomyces sp. W1SF4	NZ_CP034350.1	4265346	4265523	+	MQDNLATDAFPALELGMQELEAMEAPGWWTGIGVSAGVVVASAAGYGSYVASAAIIAT
WP_185899474.1	Streptomyces sp. W1SF4	NZ_CP034350.1	4265594	4265750	+	MQDIVKQDIATENLELGMQELEAMEAPGFWSGFKQGVVISGIAVASATLAT
WP_007265707.1	Streptomyces sp. C	NZ_GG657750.1	4456542	4456653	+	MEAPGWWTGIGVSAGVVVASAAGYGSYVASAAIIAT
WP_007265707.1	Streptomyces sp. C	NZ_GG657750.1	4456775	4456904	+	MQELEAMEAPGWWTGIGVSAGVVVASAAGYGSYVASAAIIAT
WP_007265707.1	Streptomyces sp. C	NZ_GG657750.1	4456975	4457131	+	MQDIVKQDIATENLELGMQELEAMEAPGFWSGFKQGVVISGIAVASATLAT
WP_185910918.1	Streptomyces lavendulae subsp. lavendulae	NZ_BSSI01000013.1	151740	151917	+	MQNDLAIDAFPALELGMQELEAMEAPGWWTGIGVSAGVVVASAAGYGSYVASAAIIAT
WP_185910918.1	Streptomyces lavendulae subsp. lavendulae	NZ_BSSI01000013.1	151988	152144	+	MQDIVKQDIATENLELGMQELEAMEAPGFWSGFKQGVVISGIAVASATLAT
MEU2305099.1	Streptomyces misionensis	JBEYDN010000005.1	65014	64816	-	MSQAASRGFPWALAGFWIVAVMAAPGIISALTSGRTRTTSLLVCIGVELLIIAGVGLFLRARGRT
MEU2305099.1	Streptomyces misionensis	JBEYDN010000005.1	65302	65125	-	MQENKNSALELSMQELDMEELEGMEAPDWWNSFLVSFGVSAGVSATYSSLVITSVVAT
MEU2305099.1	Streptomyces misionensis	JBEYDN010000005.1	65580	65382	-	MQTAKNQGPSAPLELALQELEPHELEMQELEALDAPFGWTDVVSLVSGLSAGGVVSYVSLVTLAT
WRZ50122.1	Streptomyces sp. NBC_01314	CP108394.1	5864563	5864737	+	MQENFDNNDFSSALELGMQELEAMEAPGWWTAGGVVVGATVVSAVGVSTGVAVSIIT
WRZ50122.1	Streptomyces sp. NBC_01314	CP108394.1	5864812	5864968	+	MKDIATQEPTGFEASLELGMQELEAMEAPGFWSGFKTGVVISTVASAVIAT
WUD50308.1	Streptomyces europaeiscabiei	CP107844.1	4981809	4981653	-	MKDTVTQEPNGFDASLELGMQELEAMEAPGFWSGFKTGVVISTVASAVIAT
WUD50308.1	Streptomyces europaeiscabiei	CP107844.1	4982082	4981908	-	MQENFDNNNFSSDLELGMQELEAMEAPGWWTAGGVVVGATVVSAVGVSTGVAVSIIT
WP_086751880.1	Streptomyces europaeiscabiei	NZ_CP107841.1	5067011	5066855	-	MKDTVTQEPNGFDASLELGMQELEAMEAPGFWSGFKTGVVISTVASAVIAT
WP_086751880.1	Streptomyces europaeiscabiei	NZ_CP107841.1	5067284	5067110	-	MQENFDNNNFSSDLELGMQELEAMEAPGWWTAGGVVVGATVVSAVGVSTGVAVSIIT
WP_285342186.1	Streptomyces katrae	NZ_JASITI010000013.1	132478	132322	-	MQDIVKQDIATENLELGMQELEAMEAPGFWSGFKQGVVISGIAVASATLAT
WP_285342186.1	Streptomyces katrae	NZ_JASITI010000013.1	132726	132549	-	MQNDLAIDAFPALELGMQELEAMEAPGWWTGIGVSAGVVVASAAGYGSYVASAAIIAT
WP_285342186.1	Streptomyces katrae	NZ_JASITI010000013.1	132977	132800	-	MQDNLAIDAFPALELGMQELEAMEAPGWWTGIGVSAGVVVASAAGYGSYVASAAIIAT
WP_311297381.1	Streptomyces sp. ITFR-21	NZ_CP134605.1	2752570	2752414	-	MDKDILVSEVENDGLELAMQELETMDAPSWSVVASALISLAGGISISVAIT
WUE64857.1	Streptomyces europaeiscabiei	CP107866.1	5388207	5388051	-	MKDTVTQEPNGFDASLELGMQELEAMEAPGFWSGFKTGVVISTVASAVIAT
WUE64857.1	Streptomyces europaeiscabiei	CP107866.1	5388480	5388306	-	MQENFDNNNFSSDLELGMQELEAMEAPGWWTAGGVVVGATVVSAVGVSTGVAVSIIT
WP_063762950.1	Streptomyces rimosus subsp. rimosus	NZ_JOCQ01000008.1	92915	92738	-	MQEKKSHESTLELGMQELEAMEAPDFWSGFKTGATISAASLASSVAYSGLTVAASIVT
WP_063762950.1	Streptomyces rimosus subsp. rimosus	NZ_JOCQ01000008.1	93188	93020	-	MQENANHELELGMQELEVMEAPGFWSTAAGVGTGITVVSAVGYSAAWGISVSVAT
WP_331228165.1	Georgenia sp. MJ170	NZ_JAZGOK010000003.1	102112	101950	-	MENIMEAPLELDLQELEDLEAPGFWSAFSAGAAVGSAGGAAYLASAIAVSAIT
WP_331228165.1	Georgenia sp. MJ170	NZ_JAZGOK010000003.1	102333	102168	-	MDATMQEAPLELDLQELEDLEAPGWGDVIGFSAGVVASSAATYIGSALAISAIT
WP_388311445.1	Streptomyces misionensis	NZ_JBIAPE010000002.1	556169	556367	+	MQTAKNQGPSAPLELALQELEPHELEMQELEALDAPFGWTDVVSLVSGLSAGGVVSYVSLVTLAT
WP_388311445.1	Streptomyces misionensis	NZ_JBIAPE010000002.1	556447	556624	+	MQENKNSALELSMQELDMEELEGMEAPDWWNSFLVSFGVSAGVSATYSSLVITSVVAT
WP_388311445.1	Streptomyces misionensis	NZ_JBIAPE010000002.1	556735	556933	+	MSQAASRGFPWALAGFWIVAVMAAPGIISALTSGRTRTTSLLVCIGVELLIIAGVGLFLRARGRT
WP_358270505.1	Streptomyces misionensis	NZ_JBEYDP010000003.1	33540	33342	-	MSQAASRGFPWALAGFWIVAVMAAPGIISALTSGRTRTTSLLVCIGVELLIIAGVGLFLRARGRT
WP_358270505.1	Streptomyces misionensis	NZ_JBEYDP010000003.1	33828	33651	-	MQENKNSALELSMQELDMEELEGMEAPDWWNSFLVSFGVSAGVSATYSSLVITSVVAT
WP_358270505.1	Streptomyces misionensis	NZ_JBEYDP010000003.1	34106	33908	-	MQTAKNQGPSAPLELALQELEPHELEMQELEALDAPFGWTDVVSLVSGLSAGGVVSYVSLVTLAT
BFO21408.1	Streptomyces sp. KM77-8	AP035768.1	6311728	6311560	-	MQEITKSEGAMPALELGMQELEAMEAPGFWSNFKEGVSVSVAVSAIYGGVATAIT
BFO21408.1	Streptomyces sp. KM77-8	AP035768.1	6311956	6311779	-	MQSAIDSEIQVNAVPALELGMQELEAMEAPGWWSVTGYVSGAAVSGAVTYSIVATVVT
MET8611259.1	Streptomyces misionensis	JBEXKH010000004.1	33417	33219	-	MSQAASRGFPWALAGFWIVAVMAAPGIISALTSGRTRTTSLLVCIGVELLIIAGVGLFLRARGRT
MET8611259.1	Streptomyces misionensis	JBEXKH010000004.1	33705	33528	-	MQENKNSALELSMQELDMEELEGMEAPDWWNSFLVSFGVSAGVSATYSSLVITSVVAT
MET8611259.1	Streptomyces misionensis	JBEXKH010000004.1	33983	33785	-	MQTAKNQGPSAPLELALQELEPHELEMQELEALDAPFGWTDVVSLVSGLSAGGVVSYVSLVTLAT
WP_358295295.1	Streptomyces misionensis	NZ_JBEYDO010000002.1	340289	340091	-	MSQAASRGFPWALAGFWIVAVMAAPGIISALTSGRTRTTSLLVCIGVELLIIAGVGLFLRARGRT
WP_358295295.1	Streptomyces misionensis	NZ_JBEYDO010000002.1	340577	340400	-	MQENKNSALELSMQELDMEELEGMEAPDWWNSFLVSFGVSAGVSATYSSLVITSVVAT
WP_358295295.1	Streptomyces misionensis	NZ_JBEYDO010000002.1	340855	340657	-	MQTAKNQGPSAPLELALQELEPHELEMQELEALDAPFGWTDVVSLVSGLSAGGVVSYVSLVTLAT
WP_385764056.1	Streptomyces sp. NPDC127110	NZ_JBHXTF010000067.1	14341	14185	-	MQDIVKQDLAPENLELGMQELEAMEAPGFWSGFKQGVVISGAAIASATLAT
WP_385764056.1	Streptomyces sp. NPDC127110	NZ_JBHXTF010000067.1	14946	14772	-	MQDNAIETFPALELGMQELEAMEAPGWWTGIGVSAGVVVTSAAGYGSYVASAALIAT
WP_382070283.1	Streptomyces misionensis	NZ_JBHYUS010000002.1	423761	423563	-	MSQAASRGFPWALAGFWIVAVMAAPGIISALTSGRTRTTSLLVCIGVELLIIAGVGLFLRARGRT
WP_382070283.1	Streptomyces misionensis	NZ_JBHYUS010000002.1	424049	423872	-	MQENKNSALELSMQELDMEELEGMEAPDWWNSFLVSFGVSAGVSATYSSLVITSVVAT
WP_382070283.1	Streptomyces misionensis	NZ_JBHYUS010000002.1	424327	424129	-	MQTAKNQGPSAPLELALQELEPHELEMQELEALDAPFGWTDVVSLVSGLSAGGVVSYVSLVTLAT
WP_382010353.1	Streptomyces misionensis	NZ_JBHYWG010000047.1	3349	3151	-	MSQAASRGFPWALAGFWIVAVMAAPGIISALTSGRTRTTSLLVCIGVELLIIAGVGLFLRARGRT
WP_382010353.1	Streptomyces misionensis	NZ_JBHYWG010000047.1	3637	3460	-	MQENKNSALELSMQELDMEELEGMEAPDWWNSFLVSFGVSAGVSATYSSLVITSVVAT
WP_382010353.1	Streptomyces misionensis	NZ_JBHYWG010000047.1	3915	3717	-	MQTAKNQGPSAPLELALQELEPHELEMQELEALDAPFGWTDVVSLVSGLSAGGVVSYVSLVTLAT
WP_391869721.1	Streptomyces misionensis	NZ_JBIBXX010000002.1	569187	569385	+	MQTAKNQGPSAPLELALQELEPHELEMQELEALDAPFGWTDVVSLVSGLSAGGVVSYVSLVTLAT
WP_391869721.1	Streptomyces misionensis	NZ_JBIBXX010000002.1	569465	569642	+	MQENKNSALELSMQELDMEELEGMEAPDWWNSFLVSFGVSAGVSATYSSLVITSVVAT
WP_391869721.1	Streptomyces misionensis	NZ_JBIBXX010000002.1	569753	569951	+	MSQAASRGFPWALAGFWIVAVMAAPGIISALTSGRTRTTSLLVCIGVELLIIAGVGLFLRARGRT
MCL1870361.1	Promicromonosporaceae bacterium	WRHK01000020.1	40200	40041	-	MNNTTDLAPLELDMQELEPMDAPGFWDNFKDGVLVSLAVTAIYGGVASAVVT
MCL1870361.1	Promicromonosporaceae bacterium	WRHK01000020.1	40442	40253	-	MDTLTDVQAREILAPLELEMQELEAMEAPGFWDVTGYISGAAVSGAVSYVVVTVSVSSIVIT
WP_093544750.1	Streptomyces sp. DSM 41972	NZ_JAVSGH010000021.1	30448	30607	+	MEKIITTPEVAENDGLELAMQELETMDAPSWSTVASAVISLAGGISIGVAIT
WP_180329600.1	Streptomyces sp. NEAU-H33	NZ_JAODTF010000001.1	402933	403131	+	MQTAKNQGPSAPLELALQELEPHELEMQELEALDAPFGWTDVVSLVSGLSAGGVVSYVSLVTLAT
WP_180329600.1	Streptomyces sp. NEAU-H33	NZ_JAODTF010000001.1	403213	403390	+	MQENKNSALELSMQELDMEELEGMEAPDWWNSFLVSFGVSAGVSATYSSLVITSVVAT
WP_180329600.1	Streptomyces sp. NEAU-H33	NZ_JAODTF010000001.1	403501	403699	+	MSQAASRGFPWALAGFWIVAVMAAPGIISALTSGRTRTTSLLVCIGVELLIIAGVGLFLRARGRT
WP_385775356.1	Streptomyces sp. NPDC059917	NZ_JBHWLC010000013.1	132363	132210	-	MQDLLKQDAATTLELGMQELEAMEAPSFWSGFKQGLVISGIAVASATLAT
WP_385775356.1	Streptomyces sp. NPDC059917	NZ_JBHWLC010000013.1	132617	132440	-	MQENLAIDAFPALELGMQELEAMEAPGWWTGIGVGAGVVVASAAAYGSYVASAALIAT
WP_385775356.1	Streptomyces sp. NPDC059917	NZ_JBHWLC010000013.1	132823	132694	-	MQELEAMEAPGWWTGIGVGAGVVVASAAAYGSYVASAALIAT
MET8722920.1	Streptomyces misionensis	JBEXKV010000023.1	103752	103554	-	MSQAASRGFPWALAGFWIVAVMAAPGIISALTSGRTRTTSLLVCIGVELLIIAGVGLFLRARGRT
MET8722920.1	Streptomyces misionensis	JBEXKV010000023.1	104040	103863	-	MQENKNSALELSMQELDMEELEGMEAPDWWNSFLVSFGVSAGVSATYSSLVITSVVAT
MET8722920.1	Streptomyces misionensis	JBEXKV010000023.1	104318	104120	-	MQTAKNQGPSAPLELALQELEPHELEMQELEALDAPFGWTDVVSLVSGLSAGGVVSYVSLVTLAT
WP_243629026.1	Streptomyces sp. APSN-46.1	NZ_JALGRF010000003.1	406573	406417	-	MQDVLKQEIPTPGLELGMQELEAMEAPGFWSGFKQGLVISGVAVASATLAT
WP_243629026.1	Streptomyces sp. APSN-46.1	NZ_JALGRF010000003.1	406803	406626	-	MQDNLALDAFPALELGMQELEAMEAPGWWTGIGVGAGVVVASAAAYGSYVGSAALIAT
WP_146465487.1	Streptomyces misionensis	NZ_VOGW01000082.1	12987	13185	+	MQTAKNQGPSAPLELALQELEPHELEMQELEALDAPFGWTDVVSLVSGLSAGGVVSYVSLVTLAT
WP_146465487.1	Streptomyces misionensis	NZ_VOGW01000082.1	13265	13442	+	MQENKNSALELSMQELEMEELEGMEAPDWWNSFLVSFGVSAGVSATYSSLVITSVVAT
WP_146465487.1	Streptomyces misionensis	NZ_VOGW01000082.1	13553	13751	+	MSQAASRGFPWALAGFWIVAVMAAPGIISALTSGRTRTTALLVCIGVELLIIAGVGLFLRARGRT
WP_070026975.1	Streptomyces misionensis	NZ_FNTD01000004.1	5077546	5077744	+	MQTAKNQGPSAPLELALQELEPHELEMQELEALDAPFGWTDVVSLVSGLSAGGVVSYVSLVTLAT
WP_070026975.1	Streptomyces misionensis	NZ_FNTD01000004.1	5077824	5078001	+	MQENKNSALELSMQELDMEELEGMEAPDWWNSFLVSFGVSAGVSATYSSLVITSVVAT
WP_070026975.1	Streptomyces misionensis	NZ_FNTD01000004.1	5078112	5078310	+	MSQAASRGFPWALAGFWIVAVMAAPGIISALTSGRTRTTSLLVCIGVELLIIAGVGLFLRARGRT
MEV7545218.1	Streptomyces sp. NPDC089915	JBFBGN010000076.1	20003	19847	-	MQDVLKQEIPTQGLELGMQELEAMEAPGFWSGFKTGLVISGAAIASATLAT
MEV7545218.1	Streptomyces sp. NPDC089915	JBFBGN010000076.1	20277	20100	-	MQDNLAQDAFPALELGMQELEAMEAPGWWTAVGVSAGVIVTSAAGYGSYVASAAIIAT
MEV7545218.1	Streptomyces sp. NPDC089915	JBFBGN010000076.1	20536	20359	-	MQENLALDAFPALELGMQELEAMEAPGWWTAVGVSAGVVVASAAGYGSYVASAAIIAT
MEV7159717.1	Streptomyces misionensis	JBFBEX010000023.1	32403	32601	+	MQTAKNQGPSAPLELALQELEPHELEMQELEALDAPFGWTDVVSLVSGLSAGGVVSYVSLVTLAT
MEV7159717.1	Streptomyces misionensis	JBFBEX010000023.1	32681	32858	+	MQENKNSALELSMQELDMEELEGMEAPDWWNSFLVSFGVSAGVSATYSSLVITSVVAT
MEV7159717.1	Streptomyces misionensis	JBFBEX010000023.1	32969	33167	+	MSQAASRGFPWALAGFWIVAVMAAPGIISALTSGRTRTTSLLVCIGVELLIIAGVGLFLRARGRT
WP_388100609.1	Streptomyces misionensis	NZ_JBIBEJ010000001.1	526371	526569	+	MQTAKNQGPSAPLELALQELEPHELEMQELEALDAPFGWTDVVSLVSGLSAGGVVSYVSLVTLAT
WP_388100609.1	Streptomyces misionensis	NZ_JBIBEJ010000001.1	526650	526827	+	MQENKNSALELSMQELDMEELEGMEAPDWWNSFLVSFGVSAGVSATYSSLVITSVVAT
WP_388100609.1	Streptomyces misionensis	NZ_JBIBEJ010000001.1	526936	527134	+	MSQAASRGFPWALAGFWIVAVMAAPGIISALTSGRTRTTSLLVCIGVELLIIAGVGLFLRARGRT
WP_274553454.1	Streptomyces sp. ZAF1911	NZ_JARBAZ010000005.1	96250	96091	-	MSEQILGHIENTAVVAQDGLELGLQELEVLEAPGFWEGVSIGIAISTVTIAT
WP_274553454.1	Streptomyces sp. ZAF1911	NZ_JARBAZ010000005.1	96455	96305	-	MSEQILDNAAVVAQDGLELGLQELEVLEAPGFWEGVSIGIAISTVTIAT
WP_274553454.1	Streptomyces sp. ZAF1911	NZ_JARBAZ010000005.1	96654	96507	-	MNEKFEAPAADVNHLELGLQELEVMEAPGWWTTGGVVVGISIVSIVAT
WP_274553454.1	Streptomyces sp. ZAF1911	NZ_JARBAZ010000005.1	96872	96722	-	MDNNTFENVAADVNHLELGLQELEVMEAPGWWTTGGVVVGISLVSVVMT
WP_354379887.1	Streptomyces sp. PvR034	NZ_JBEPPR010000004.1	331037	330884	-	MQDLLKQDAATTLELGMQELEAMEAPSFWSGFKQGLVISGIAVASATLAT
WP_354379887.1	Streptomyces sp. PvR034	NZ_JBEPPR010000004.1	331299	331122	-	MQENLAIDAFPALELGMQELEAMEAPGWWTGIGVGAGVVVASAAAYGSYVASAALIAT
WP_354379887.1	Streptomyces sp. PvR034	NZ_JBEPPR010000004.1	331558	331381	-	MQENLAIDAFPALELGMQELEAMEAPGWWTGIGVGAGVVVASAAAYGSYVASAALIAT
WP_385527357.1	Streptomyces sp. NPDC059708	NZ_JBHWFQ010000039.1	42994	42838	-	MQDVLKQEIPTQGLELGMQELEAMEAPGFWSGFKTGLVISGAAIASATLAT
WP_385527357.1	Streptomyces sp. NPDC059708	NZ_JBHWFQ010000039.1	43250	43073	-	MQENLSQDAFPALELGMQELEAMEAPGWWTAVGVSAGVIVTSAAGYGSYVASAAIIAT
WP_385527357.1	Streptomyces sp. NPDC059708	NZ_JBHWFQ010000039.1	43501	43324	-	MQENLALDTFPALELGMQELEAMEAPGWWTAVGVSAGVVVASAAGYGSYVASAAIIAT
MFG2311996.1	Streptomyces sp. NPDC048566	JBICWL010000021.1	411	255	-	MQDVLKQEIASDNLELGMQELEAMEAPGFWSGFKQGVVISGIAVASATLAT
MFG2311996.1	Streptomyces sp. NPDC048566	JBICWL010000021.1	667	490	-	MQDNVVVDTFPALELGMQELEAMEAPGWWTAVGVSAGVVVASAAGYGSYVASAAVIAT
MFG2311996.1	Streptomyces sp. NPDC048566	JBICWL010000021.1	918	741	-	MQDNVVVDTFPALELGMQELEAMEAPGWWTAVGVSAGVVVASAAGYGSYVASAAVIAT
WP_388728107.1	Streptomyces sp. NPDC006530	NZ_JBIAHJ010000010.1	225226	225037	-	MFATVAAPELSVLSVPGLDLGVEELEPLEAPDFWDGFKTGLTLGAAGGAAFGTGIGIGVAIT
WP_388728107.1	Streptomyces sp. NPDC006530	NZ_JBIAHJ010000010.1	225448	225259	-	MQNITMEARELSTLDLGITELEPMEAPGFWDTAGGFVAGTVVGGAVVGGGIWGGIAIGTAIT
WP_328913220.1	Streptomyces sp. NBC_00223	NZ_CP108109.1	2071498	2071684	+	MNVLEKSSVDHEIAALELGLQELETLEAPGFWTGVGVVVGVVSASAVAYGSYALTAAIVAT
WP_328913220.1	Streptomyces sp. NBC_00223	NZ_CP108109.1	2071736	2071925	+	MQNSDLMNDAGLELALQELETLEAPGFWSGVVAGFEATAAVVAVAVSSAAVYTAVASAIVAT
WP_328913220.1	Streptomyces sp. NBC_00223	NZ_CP108109.1	2071993	2072179	+	MNVLEKSSVDHEIAALELGLQELETLEAPGFWTGVGVVVGVVAASAVAYGSYALTAAVVAT
WP_328913220.1	Streptomyces sp. NBC_00223	NZ_CP108109.1	2072244	2072433	+	MQNSDLMNDAGLELALQELETLEAPGFWSGVVAGFEATAAVVAVAVGSAAVYTAVASVIVAT
WP_206342054.1	Streptomyces ureilyticus	NZ_JAAKZX010000080.1	34122	33978	-	MNEKFETVAVDTDSLELGLQELEALEAPGFWEGVSIGIAISTVVVAT
WP_206342054.1	Streptomyces ureilyticus	NZ_JAAKZX010000080.1	34332	34188	-	MNEKFETATVDTDSLELGLQELEALEAPGFWEGVSIGIAISTVVVAT
WP_206342054.1	Streptomyces ureilyticus	NZ_JAAKZX010000080.1	34532	34385	-	MNERFENAAIDTDNLELGLQELEAMEAPGWWTTGGVVVGISLVSIVAT
WP_206342054.1	Streptomyces ureilyticus	NZ_JAAKZX010000080.1	34744	34597	-	MNEQFENTAFDTDNLELGLQELEAMEAPGWWTTGGVVVGISLVSIVAT
WP_243336473.1	Streptomyces sp. AP-93	NZ_JALGBX010000012.1	106189	106336	+	MDNNTFDVAADVNHLELGLQELEVMEAPGWWTTGGVVVGISLVSVVMT
WP_243336473.1	Streptomyces sp. AP-93	NZ_JALGBX010000012.1	106398	106545	+	MNEKFEAPAADVNHLELGLQELEVMEAPGWWTTGGVVVGISIVSIVAT
WP_243336473.1	Streptomyces sp. AP-93	NZ_JALGBX010000012.1	106608	106758	+	MSEQKFDNTAVVAQDGLELGLQELEGLEAPGFWEGVSIGIAISTVTIAT
WP_122824613.1	Georgenia faecalis	NZ_JBHSGF010000009.1	99403	99259	-	MQEHGPLVELGMQELEPMDALGWWTGFQEGVKISIASLVFSAATAAT
WP_122824613.1	Georgenia faecalis	NZ_JBHSGF010000009.1	99617	99443	-	MEMEKNAPVVELAMQELEAMDAPFWGTAVSVVSGMTAVTAAGASVYKTLVVATIIAT
WP_164471440.1	Georgenia faecalis	NZ_CP033325.1	2463876	2463732	-	MQEHGPLVELGMQELEPMDALGWWTGFQEGVKISIASLVFSAATAAT
WP_164471440.1	Georgenia faecalis	NZ_CP033325.1	2464099	2463916	-	MTHMEMEKNAPVVELAMQELEAMDAPFWGTAVSVVSGMTAVTAAGASVYKTLVVATIIAT
WP_386041795.1	Streptomyces violascens	NZ_JBHWKD010000080.1	31190	31001	-	MFAMAAAPELSVLSAPGLDLGVEELEPLEAPDFWDGFKTGLTLGAAGGAAFGTGVGIGVAIT
WP_386041795.1	Streptomyces violascens	NZ_JBHWKD010000080.1	31411	31222	-	MQNTTMEAPELSTLDLGITELEPMEAPGFWDTAGGFVAGTVVGGAVVGGGVYGGIVLGATIT
WP_263168390.1	Streptomyces sp. SCSIO ZS0520	NZ_CP092644.1	4406460	4406649	+	MNDILELDKAAHESAALELGLQELETLEAPGLWTNVGISVGVVSASAAAYGSYALTAATIAT
WP_263168390.1	Streptomyces sp. SCSIO ZS0520	NZ_CP092644.1	4406692	4406881	+	MKSTEGAFQESGLELALQELETLEAPGFWTGVSTGFKATAAVVSVAGASAAAYTAISAVVTT
WP_234351652.1	Thermobifida sp.	NZ_PITY01000014.1	9868	9724	-	MQDITPQPNEVALELEMQELEAMEAPGFWTGAALSAVISASFATTLT
WP_127571160.1	Georgenia faecalis	NZ_RHDW01000001.1	215183	215039	-	MQEHGPLVELGMQELEPMDALGWWTGFQEGVKISIASLVFSAATAAT
WP_127571160.1	Georgenia faecalis	NZ_RHDW01000001.1	215397	215223	-	MEMEKNAPVVELAMQELEAMDAPFWGTAVSVVSGMTAVTAAGASVYKTLVVATIIAT
WP_383517713.1	Streptomyces sp. NPDC056534	NZ_JBHTTX010000133.1	16098	15921	-	MIEKDSSRATTALELSLQELETLEAPGFTSGVKAGFEASMYVVTATVAVASAAAAIST
WP_383517713.1	Streptomyces sp. NPDC056534	NZ_JBHTTX010000133.1	16455	16287	-	MQNNAHELGFHPQMELDLQELEALEAPDVETGFAFGATLAGAGFVAVTITCAIST
WP_383517713.1	Streptomyces sp. NPDC056534	NZ_JBHTTX010000133.1	16669	16483	-	MNKNSEAVASAVDLELGLQELEALHAPDWTIAAGVAGYLAGATAVTVVTSPAAVSAAVIST
WP_383517713.1	Streptomyces sp. NPDC056534	NZ_JBHTTX010000133.1	16895	16703	-	MKGNLVNPTNTESTQSVMELGLQELEAIEAPGAATGAGAAVGVVLASLVGYGAYVGAAALIST
PID97212.1	Actinomycetales bacterium	PDRO01000002.1	33511	33346	-	MTNDTTIAEPIELDMQELEAMEAPGFWTGVSVGLTIVGTATASAMLYSAVSVIT
PID97212.1	Actinomycetales bacterium	PDRO01000002.1	33726	33558	-	MEATRFEDVPLELEMQELETMEAPGWFSVIGVSAGITIGASVAYGSWAVSAAIVT
WP_239275734.1	Microbacterium sp. ACRRU	NZ_JAKRNI010000006.1	20086	20257	+	MTQNSPVLELAMQELEPMEAPGWWTAAGVAAGVIASASAAYGSYVLTAAAYASAIT
WP_239275734.1	Microbacterium sp. ACRRU	NZ_JAKRNI010000006.1	20287	20458	+	MIQTPPTIAPLELGLQELEALEAPGFWTGFGIGVGVATAGIGGAAVYTAISAIAAT
WP_190175148.1	Streptomyces nitrosporeus	NZ_JBEOXL010000002.1	474241	474094	-	MNEKFENTALDLDSLELGLQELEAMEAPGWWTTGGVVVGVSLVSVVLT
GGZ11915.1	Streptomyces nitrosporeus	BMUV01000015.1	12755	12902	+	MNEKFENTALDLDSLELGLQELEAMEAPGWWTTGGVVVGVSLVSVVLT
GGZ11915.1	Streptomyces nitrosporeus	BMUV01000015.1	12966	13113	+	MNEKFENTALDLDSLELGLQELEAMEAPGWWTTGGVVVGISIVSIVAT
GGZ11915.1	Streptomyces nitrosporeus	BMUV01000015.1	13404	13548	+	MNDKLDTVAIDADSLELGLQELEALEAPGFWEGVSIGIAISTVTIAT
GGZ11915.1	Streptomyces nitrosporeus	BMUV01000015.1	13606	13750	+	MNDKLDTVAIDADSLELGLQELEALEAPGFWEGVSIGIAISTVTIAT
MEU6735639.1	Streptomyces physcomitrii	JBEYYN010000012.1	66494	66305	-	MKSTEGAFQESGLELALQELETLEAPGFWTGVSTGFKATAAVVSVAGASAAAYTAISAVVTT
MEU6735639.1	Streptomyces physcomitrii	JBEYYN010000012.1	66726	66537	-	MNDILELDKAAHESAALELGLQELETLEAPGLWTNVGISVGVVSASAAAYGSYALTAATIAT
WP_168536679.1	Streptomyces physcomitrii	NZ_JAAWWP010000003.1	67638	67449	-	MKSTEGAFQESGLELALQELETLEAPGFWTGVSTGFKATAAVVSVAGASAAAYTAISAVVTT
WP_168536679.1	Streptomyces physcomitrii	NZ_JAAWWP010000003.1	67870	67681	-	MNDILELDKAAHESAALELGLQELETLEAPGLWTNVGISVGVVSASAAAYGSYALTAATIAT
MZD21566.1	Streptomyces sp. SID5476	WWIH01000040.1	80023	79867	-	MKDNVTQEPTGFDASLELGMQELEAMEAPGFWSGFKTGVVISTVASAVIAT
MZD21566.1	Streptomyces sp. SID5476	WWIH01000040.1	80254	80080	-	MQENFENDNFSSALELGMQELEAMEAPGWWTAGGVVVGATVVSAVGVSTGVAVSIIT
WP_375094770.1	Microbacterium proteolyticum	NZ_JBHFQB010000001.1	638543	638714	+	MTQNSPVLELAMQELEPMEAPGWWTAAGVAAGVIASASAAYGSYVLTAAAYASAIT
WP_375094770.1	Microbacterium proteolyticum	NZ_JBHFQB010000001.1	638744	638915	+	MIQTPPTIAPLELGLQELEALEAPGFWTGFGIGVGVATAGIGGAAVYTAISAIAAT
WP_319682850.1	Streptomyces sp. AK02-01A	NZ_JARBAE010000033.1	73428	73575	+	MNEQFETVAVDAEGLELGLQELEVMEAPGWWTTGGVIVGISLVSIVAT
WP_319682850.1	Streptomyces sp. AK02-01A	NZ_JARBAE010000033.1	73632	73776	+	MNEQLDVVGMDAQGLELGLQELEALEAPGFWEGVSIGIAISTVIVAT
WP_319682850.1	Streptomyces sp. AK02-01A	NZ_JARBAE010000033.1	73833	73977	+	MNEQLDVVGMDAQGLELGLQELEALEAPGFWEGVSIGIAISTVIVAT
WP_333482434.1	Streptomyces sp. RPT161	NZ_JAPZVN010000022.1	73037	73214	+	MQNTIELSTLDLGISELEPMEAPGFWDTAAGFVTGTVIGGAVVGGSVYGGIALGVAIT
WP_333482434.1	Streptomyces sp. RPT161	NZ_JAPZVN010000022.1	73251	73440	+	MYAAAAASERTALSAPGLDLGISELEPLEAPDFWSGFTTGLTLGAAGGAALGTGIGIGIAIT
WP_094737925.1	Rhodococcus sp. 14-2483-1-1	NZ_NPFX01000012.1	72217	72055	-	MNKPETFCSPLELGLQELETLEAPGFWSGVSTGFKATAAVVSVAAASAGIAAT
WP_094737925.1	Rhodococcus sp. 14-2483-1-1	NZ_NPFX01000012.1	72428	72269	-	MNDNNALPLELALQELEPLEAPGWATTIGISVGTGAASAAAYGSFALSVALT
WP_378383054.1	Amycolatopsis sp. NPDC059021	NZ_JBHYIQ010000003.1	174334	174502	+	MDISTKSELDLSVRELDVMVGLGGHCGGNVDPNACDASLGGAISLSIAFSVAIIT
WP_378383054.1	Amycolatopsis sp. NPDC059021	NZ_JBHYIQ010000003.1	174525	174708	+	MRSDILNLSVTEIAPNELSFGGLKSIDLSITELESATAPDVASFLGGVSAATAVSALILT
WP_384155527.1	Streptomyces sp. NPDC057424	NZ_JBHVCP010000011.1	89565	89385	-	MHNELGKDAGLELALQELETLEAPGFWSGVSTGFAATAAVVSVAAASAATYTAISAITT
WP_384155527.1	Streptomyces sp. NPDC057424	NZ_JBHVCP010000011.1	89793	89610	-	MTLDEGLVALESDVLELGLQELETLEAPGWWTGIGVSVGVVSASAAAYGSYALTAATIAT
MEU3643236.1	Lentzea sp. NPDC034063	JBEZVC010000003.1	251940	252105	+	MNDITLDLSVTELEDMVGMSGCSQAGMDPKACDASLGGAVSLAIAFSAIAVAVT
MEU3643236.1	Lentzea sp. NPDC034063	JBEZVC010000003.1	252148	252331	+	MNVKEAKVLDLSVSEMALRGPDLSYVELEVVATPDVGDFLAGVGAGAGVSALVIGAMTIT
WP_110853055.1	Georgenia satyanarayanai	NZ_UETB01000010.1	81823	81679	-	MQDNGPLVELGMQELEPMDALGWWTGFQEGVKITIATLVFSAATAAT
WP_110853055.1	Georgenia satyanarayanai	NZ_UETB01000010.1	82034	81860	-	MATDNTLPMVELAMQELESMDAPFWGTAISVVTGVSAVSGVGATIVKTLIGASIIAT
WP_158230739.1	Frankia sp. CcI49	NZ_MOWP01000009.1	230026	229870	-	MNTLDSDLLELGVDELEALDAPFDWRAFWVGAEAGAITVAVVGGGIALVLT
WP_158230739.1	Frankia sp. CcI49	NZ_MOWP01000009.1	230333	230150	-	MLASVLTGPGTDTPSLSLDVEELESLEALFDWGAFWQGFRVGVAVAGAAGAGIGIGIAIT
WP_158230739.1	Frankia sp. CcI49	NZ_MOWP01000009.1	230559	230379	-	MSVLTAERPFDTKLLSLDIEELESLEAPFNWDAFWSGFRAGVAVVGVGAAGVGIGIAIT
WP_158230739.1	Frankia sp. CcI49	NZ_MOWP01000009.1	230768	230612	-	MEFIPSLDLAVEELENLEAPAWWHYVVGFGAGAVVGGAALYGGIAIGVAIT
WP_319979042.1	Lentzea sokolovensis	NZ_JAXAVU010000013.1	395583	395400	-	MNVKEAKVLDLSVSEMALRGPDLSYVELEVAATPDVGDFLAGVGAGAGVSALVIGAMTIT
WP_319979042.1	Lentzea sokolovensis	NZ_JAXAVU010000013.1	395789	395624	-	MNDITLDLSVTELEDMVGMSGCSQAGMDPKACDASLGGAVSLAIAFSAIAVAVT
WP_161934837.1	Frankia sp. R43	NZ_LFCW01000011.1	205968	205812	-	MNTLDSDLLELGVDELEALDAPFDWRAFWVGAEAGAITVAVVGGGIALVLT
WP_161934837.1	Frankia sp. R43	NZ_LFCW01000011.1	206275	206092	-	MLASVLTGPGTDTPSLSLDVEELESLEALFDWGAFWQGFRVGVAVAGAAGAGIGIGIAIT
WP_161934837.1	Frankia sp. R43	NZ_LFCW01000011.1	206501	206321	-	MSVLTAERPFDTKLLSLDIEELESLEAPFNWDAFWSGFRAGVAVVGVGAAGVGIGIAIT
WP_161934837.1	Frankia sp. R43	NZ_LFCW01000011.1	206710	206554	-	MEFVPSLDLAVEELENLEAPAWWHYVVGFGAGAVVGGAALYGGIAIGVAIT
WP_125792337.1	Amycolatopsis sp. WAC 01376	NZ_QHKL01000002.1	900977	901145	+	MDTSTKPELDLSVQELELMVGLGGNCGGNVDPVACDASLGGAISLSVAFTVAVIT
WP_125792337.1	Amycolatopsis sp. WAC 01376	NZ_QHKL01000002.1	901168	901351	+	MRTDILDLSVNEITSNELSLGGLKSIDLSITELESAAAPDVASFLGGVSAATAVSALILT
WP_378339988.1	Amycolatopsis sp. NPDC059027	NZ_JBHYIK010000035.1	48226	48064	-	MVGPDQEETGEGGDNMENLDLACQEVEVVSAPNDFTSGLALGVGIGGLVIAIT
WP_378339988.1	Amycolatopsis sp. NPDC059027	NZ_JBHYIK010000035.1	48354	48225	-	MEMETLDLSLQELETTTAPDWGRSEWLDIAGAALGLGAIAIT
WP_378339988.1	Amycolatopsis sp. NPDC059027	NZ_JBHYIK010000035.1	53790	53664	-	MEELDLSFQELETVSAPSDDDFWGGVGAGLIAAGFIGATLT
CUU55198.1	Parafrankia irregularis	FAOZ01000004.1	320865	320709	-	MNTLDSDLLELGVDELEALDAPFDWRAFWIGAEAGAITVGVVGGAIALALT
CUU55198.1	Parafrankia irregularis	FAOZ01000004.1	321172	320989	-	MLASVLTGPGTDTPSLSLDVEELESLEALFDWGAFWQGFRVGVAVAGAAGAGIGIGIAIT
CUU55198.1	Parafrankia irregularis	FAOZ01000004.1	321398	321218	-	MSVLTAERPFDTKLLSLDIEELESLEAPFNWDAFWSGFRAGVAVVGVGAAGVGIGIAIT
CUU55198.1	Parafrankia irregularis	FAOZ01000004.1	321607	321451	-	MEFVPSLDLAVEELENLEAPAWWHYVVGFGAGAVVGGAALYGGIAIGVAIT
WP_193209775.1	Parafrankia sp. CH37	NZ_JADBID010000001.1	5945445	5945601	+	MEFVPSLDLAVEELENLEAPAWWHYVVGFGAGAVVGGAALYGGIAIGVAIT
WP_193209775.1	Parafrankia sp. CH37	NZ_JADBID010000001.1	5945654	5945834	+	MSVLTAERPFDTKLLSLDIEELESLEAPFNWDAFWSGFRAGVAVVGVGAAGVGIGIAIT
WP_193209775.1	Parafrankia sp. CH37	NZ_JADBID010000001.1	5945880	5946063	+	MLASVLTGPGTDTPSLSLDVEELESLEALFDWGAFWQGFRVGVAVAGAAGAGIGIGIAIT
WP_193209775.1	Parafrankia sp. CH37	NZ_JADBID010000001.1	5946187	5946343	+	MNTLDSDLLELGVDELEALDAPFDWRAFWIGAEAGAITVGVVGGAIALALT
WP_146071796.1	Cryobacterium sp. Y50	NZ_PJJM01000101.1	105660	105489	-	MIESNRGIAPLELGLQELEALEAPGFWTGFTIGLTIVGTGVASAGIYTAISAIVVT
WP_146071796.1	Cryobacterium sp. Y50	NZ_PJJM01000101.1	105861	105690	-	MTEKSPMLELAMQELEPMEAPGWWTAIGVSAGVIVSATAAYGTYALTAAVYATAIT
WP_143250023.1	Amycolatopsis dongchuanensis	NZ_BAABIB010000020.1	11289	11103	-	MRDTRLDLSVSELGANELSVGGLGSIDLSITELESVATPDLSSFLQSVSASAAVSSLIIAT
WP_143250023.1	Amycolatopsis dongchuanensis	NZ_BAABIB010000020.1	11507	11333	-	MNTTEETATGLDLSVQELEVMVGLGGNCGGNVDPNACDASLGGAISLSIAASVILIT
WP_378388748.1	Amycolatopsis sp. NPDC059021	NZ_JBHYIQ010000027.1	85299	85182	-	MENLDLACQEVEVVSAPNDFTSGLALGVGIGGLVIAIT
WP_378388748.1	Amycolatopsis sp. NPDC059021	NZ_JBHYIQ010000027.1	85469	85340	-	MERETLDLSLQELETTTAPDWGRSEWLDIAGAALGLGAIAIT
WP_378388748.1	Amycolatopsis sp. NPDC059021	NZ_JBHYIQ010000027.1	91065	90939	-	MEELDLSFQELETVSAPSDDDFWGGVGAGLIAAGFIGATLT
GAA5154620.1	Amycolatopsis dongchuanensis	BAABIB010000020.1	11289	11103	-	MRDTRLDLSVSELGANELSVGGLGSIDLSITELESVATPDLSSFLQSVSASAAVSSLIIAT
GAA5154620.1	Amycolatopsis dongchuanensis	BAABIB010000020.1	11507	11333	-	MNTTEETATGLDLSVQELEVMVGLGGNCGGNVDPNACDASLGGAISLSIAASVILIT
MEU0217439.1	Streptomyces sp. NPDC006265	JBEXSH010000251.1	9991	10174	+	MTLDAGLVAHESDVLELGLQELETLEAPGWWTGVGVSVGVVSASAAAYGSYALTAATIAT
MEU0217439.1	Streptomyces sp. NPDC006265	JBEXSH010000251.1	10223	10403	+	MQNDLSKDAGLELALQELETLEAPGFWSGVSTGFQATAAVVSVAAASAATYTAISAITT
WP_378328344.1	Amycolatopsis sp. NPDC059019	NZ_JBHYIS010000001.1	220407	220533	+	MEELDLSFQELETVSAPSDDDFWGGVGAGLIAAGFIGATLT
WP_378328344.1	Amycolatopsis sp. NPDC059019	NZ_JBHYIS010000001.1	225840	225969	+	MEMETLDLSLQELETTTAPDWGRSEWLDIAGAALGLGAIAIT
WP_378328344.1	Amycolatopsis sp. NPDC059019	NZ_JBHYIS010000001.1	225968	226130	+	MVGPDQEETGEGGDNMENLDLACQEVEVVSAPNDFTSGLALGVGIGGLVIAIT
WP_051794618.1	Streptomyces sp. NRRL S-87	NZ_JOGB01000003.1	334936	335110	+	MSEQFEKNTPVTASAPEEGLELGLQELEALEAPGFWTGFSAGTAISGAAIASAAIAT
WP_051794618.1	Streptomyces sp. NRRL S-87	NZ_JOGB01000003.1	335580	335754	+	MSEQFDKKTETAASKPEEGLELGLQELEALEAPGFWTGFSAGTAISAAGIASATIVT
WP_051794618.1	Streptomyces sp. NRRL S-87	NZ_JOGB01000003.1	335821	336001	+	MSEKNVGHRAETAVAAPEQDLELGLQELEALEAPGWITIGGISAGGAVSAAVSAAVIIT
WP_368965001.1	Parafrankia sp. FMc2	NZ_JBFLUG010000112.1	9678	9489	-	MTASTIREVPAAGLDDIGGVLLELGVDELEALDAPFDWRAFWVGAEAGALTVAVIGTAIALT
WP_368965001.1	Parafrankia sp. FMc2	NZ_JBFLUG010000112.1	10009	9826	-	MLASVLIGPGNDTPSLSLDVEELESLEALFDWGAFWQGFRVGVAVVAAGGAGIGIGVAIT
WP_368965001.1	Parafrankia sp. FMc2	NZ_JBFLUG010000112.1	10290	10107	-	MSALTTAEKPFDSQLFSLGVEELESLEALFDWNGFWSGFRAGVAVVGVVGTGIGVGIAIT
WP_368965001.1	Parafrankia sp. FMc2	NZ_JBFLUG010000112.1	10489	10342	-	MLDPTTPEQPPGGRPLALDLEELEPLEAPWSWNWDAFWAGFNAGLAAT
WP_368965001.1	Parafrankia sp. FMc2	NZ_JBFLUG010000112.1	10694	10538	-	MEFVPALDLGVEELEGLEAPAWWEYVLGFGAGAVVAGGALYGGIAIGVAIT
HEY8979819.1	Streptomyces sp.	DATCQX010000252.1	22459	22642	+	MTLDAGLVAHESDVLELGLQELETLEAPGWWTNIGVSVGVVSASAAAYGSYALTAATIAT
HEY8979819.1	Streptomyces sp.	DATCQX010000252.1	22688	22871	+	MMQNDLSKDAGLELALQELETLEAPGFWSGVSTGFQATAAVISVAAASAATYTAISAITT
WP_183127290.1	Amycolatopsis echigonensis	NZ_JACJHR010000122.1	5744	5558	-	MRNKNLDLSVTEVGSQELPIGAGASIDLSVTELENVSAPDLSSFLQSVSTSAAISGLILAT
WP_183127290.1	Amycolatopsis echigonensis	NZ_JACJHR010000122.1	5968	5794	-	MRTTSNTVQDLDLSVQELETMVSLGGNCGGNVDPNACDASLGGAISLAISFSVIAIT
WP_183127290.1	Amycolatopsis echigonensis	NZ_JACJHR010000122.1	17697	17888	+	MRRYIPPAVAPDDEFDMYGLEMELGTWSYILDDVGVVYGPGWYPFHRALTRSEQNPSAPLLNRT
WP_210593591.1	Streptomyces sp. GESEQ-35	NZ_JAFFSX010000036.1	106303	106114	-	MKSTDAVFQESGLELALQELETLEAPGFWSGVSTGFGASAAVISVAGASAATYTAVSAIVAT
WP_210593591.1	Streptomyces sp. GESEQ-35	NZ_JAFFSX010000036.1	106523	106346	-	MLDMKTAHESAALELGLQELETLEAPGLWTNVGVGVGVTAASAAAYGSWALTAATVAT
WP_319983943.1	Lentzea kristufekii	NZ_JAXAVV010000004.1	403098	403263	+	MQNTLQELDLSFQELEVLEGLGNCAGVDQKTCDVLTGTGVSMSVAGITLTIVLT
WP_319983943.1	Lentzea kristufekii	NZ_JAXAVV010000004.1	403307	403463	+	MAKLDLSFDELSPIDLSVAELDRIATPDAGDFITGVSAGAAVSTIFISLLT
WP_143138841.1	Lentzea waywayandensis	NZ_FOYL01000008.1	154371	154215	-	MAKLDLSFDELSPIDLSVAELDRIATPDAGDFITGVSAGATVSTIFISLLT
WP_143138841.1	Lentzea waywayandensis	NZ_FOYL01000008.1	154579	154414	-	MQNTLQELDLSFQELEVLEGLGNCAGVDQKTCDVLTGTGVSMSVAGITLTIVLT
WP_387214031.1	Streptomyces sp. NPDC060194	NZ_JBHWZH010000053.1	31088	31268	+	MSDNKPSTPVDQAETAVDEQGLELGLQELEALEAPGFWTGFSAGTAVVASAVASATIVT
WP_387214031.1	Streptomyces sp. NPDC060194	NZ_JBHWZH010000053.1	31669	31849	+	MSEKNINEQAETAAVDQDLELGLQELETLEAPGWVTIGGFSAGISASVASAIVSATIVT
WP_387214031.1	Streptomyces sp. NPDC060194	NZ_JBHWZH010000053.1	31941	32133	+	MSEKNMNEQVAAQSETAAVDQDLELALQELETLEAPGWVTIGGFSAGISASVASAIISATIVT
WP_387214031.1	Streptomyces sp. NPDC060194	NZ_JBHWZH010000053.1	32223	32403	+	MSEKNINEQAETAAVDQDLELGLQELETLEAPGWVTIGGFSAGISASVASAIISATIVT
WP_387214031.1	Streptomyces sp. NPDC060194	NZ_JBHWZH010000053.1	32493	32673	+	MSEKNEQVVASAETAAVGEQGLELGLQELEALEAPGFWTGFSAGTAVVSVAVGSAALIT
WP_285640195.1	Lentzea sp. NBRC 102530	NZ_BSTF01000007.1	30176	29897	-	MDESTDAAEVLAVDGNFAVVQLPGRNFPAAAIQGDSLSVLRDTIKELSGCLAEGDLDEAEHPLAEIESVISAMMSTYEDASRERGFKLPYAT
WP_285640195.1	Lentzea sp. NBRC 102530	NZ_BSTF01000007.1	44159	44327	+	MQNNTLQELDLSFQELEVLEGLGNCAGVDQKTCDVLTGTGVSMSVAGITLTIVLT
WP_285640195.1	Lentzea sp. NBRC 102530	NZ_BSTF01000007.1	44372	44528	+	MTKLDLSFDELSPIDLSVAELDRTATPDAGDFMTGVSAGAAVSTIFISLLT
NGO46570.1	Streptomyces ureilyticus	JAAKZX010000133.1	19631	19439	-	MKSTEGVFQESGLELALQELETLEAPGFWSGVSTGFAATAAVVSVAGASAAAYTAVSAITVAT
NGO46570.1	Streptomyces ureilyticus	JAAKZX010000133.1	19851	19674	-	MLDMKTEHESAALELGLQELETLEAPGLWTNVGIGVGVTAASAAAYGSWALTAAAVAT
WP_148440158.1	Nonomuraea sp. PA05	NZ_VSEY01000033.1	69894	70062	+	MNMAATSSLTPALELGMQELEAMDAPGFWSGFKQGVVITVGTLVFASAIASAAAT
WP_148440158.1	Nonomuraea sp. PA05	NZ_VSEY01000033.1	70079	70238	+	MNELAIAPLELGMQELEAMDAPGFWSGFKQGLVITLGTLAFASAVASAAAAT
WP_148440158.1	Nonomuraea sp. PA05	NZ_VSEY01000033.1	70267	70447	+	MNELANAPLELGMQELEAMEAPGWGTFWGVVTGVSVVSAVGTAVSYGVTAVMSSISVIT
WP_343283809.1	Streptomyces sp. TM32	NZ_SDIG01000153.1	9266	9128	-	MNGKTDGLDLDLSFEELEDMAAPSFTDKATKIVVIGGILVGIATT
WP_343283809.1	Streptomyces sp. TM32	NZ_SDIG01000153.1	9476	9314	-	MNEQHTAAADLGEGAALNFRFEELETMDAPDFWTWYAGVKVGVVAGLGALAIT
WP_343283809.1	Streptomyces sp. TM32	NZ_SDIG01000153.1	9710	9551	-	MTGAVIETSAGSALNLTFEELEAIEAPGDNWDDFLDGVIVGGTMVGIGVAIT
GAA2215939.1	Nonomuraea monospora	BAAAQX010000057.1	21292	21112	-	MNELANAPLELGMQELEAMEAPGWGTFWGVVTGVSVVSAVGTAVSYGVTAVMSSISVIT
GAA2215939.1	Nonomuraea monospora	BAAAQX010000057.1	21480	21321	-	MNELAIAPLELGMQELEAMDAPGFWSGFKQGLVITLGTLAFASAVASAAAAT
GAA2215939.1	Nonomuraea monospora	BAAAQX010000057.1	21666	21498	-	MDMAATSSLTPALELGMQELEAMDAPGFWSGFKRGVVFTVGTLVFASAIASAAAT
MEV6172915.1	Streptomyces sp. NPDC051954	JBFAXO010000013.1	327705	327516	-	MKSTDAVFQESGLELALQELETLEAPGFWSGVSTGFGATAAVISTAGASAAAYTAVSAIVAT
MEV6172915.1	Streptomyces sp. NPDC051954	JBFAXO010000013.1	327925	327748	-	MLDMKTAHESAALELGLQELETLEAPGLWTNVGVGVGVTAASAAAYGSWALTAATVAT
WP_266652332.1	Streptomyces sp. NBC_00237	NZ_JAPEMT010000001.1	559032	559209	+	MGEQQSKNETSQVNADPTASLELGLQELEALEAPGFWTGFSAGTAISGAAIASAAIAT
WP_266652332.1	Streptomyces sp. NBC_00237	NZ_JAPEMT010000001.1	559262	559442	+	MSELKNNAVETAAAPEQDLELGLQELETLEAPGWATIGGFSAGVASAASAAVVSATIIT
WP_266652332.1	Streptomyces sp. NBC_00237	NZ_JAPEMT010000001.1	559485	559662	+	MSEQQNKNETSQVNADPTASLELGLQELEALEAPGFWTGFSAGTAISGAAIASAAIAT
WP_266652332.1	Streptomyces sp. NBC_00237	NZ_JAPEMT010000001.1	559723	559903	+	MSELKNNAVETAAAPEQDLELGLQELETLEAPGWATIGGFSAGVASAASAAVVSATIIT
WP_266652332.1	Streptomyces sp. NBC_00237	NZ_JAPEMT010000001.1	559946	560120	+	MSEQNNNENARVNTDPTASLELGLQELEALEAPGFWTGFSAAASVSAAVSVSAVVAT
WP_266652332.1	Streptomyces sp. NBC_00237	NZ_JAPEMT010000001.1	560202	560382	+	MSEQQSKNETSQVNADPTAPLELNLQELEALEAPGFWSGFQAGTAVSAAAIASAAIVAT
WP_266652332.1	Streptomyces sp. NBC_00237	NZ_JAPEMT010000001.1	560432	560609	+	MSDKKIETAAIPTADNGQDLELGLQELETLEAPGWGTIGGISAGASVSALVSAGIIIT
WP_165343099.1	Streptomyces ureilyticus	NZ_JAAKZX010000133.1	19631	19439	-	MKSTEGVFQESGLELALQELETLEAPGFWSGVSTGFAATAAVVSVAGASAAAYTAVSAITVAT
WP_165343099.1	Streptomyces ureilyticus	NZ_JAAKZX010000133.1	19851	19674	-	MLDMKTEHESAALELGLQELETLEAPGLWTNVGIGVGVTAASAAAYGSWALTAAAVAT
WP_239701199.1	Yimella sp. NH-Cas1	NZ_JAKSGG010000003.1	500888	500726	-	MTEDLMNNAPALELGLQELESLEAPGFWTGVSTGFKATAAVISVAAASAGIAT
WP_239701199.1	Yimella sp. NH-Cas1	NZ_JAKSGG010000003.1	501120	500934	-	MDTMSKTMVDDQIESLELGLQELESLEAPGFWTTVGVSVGVTAASAAAYGSYAVSVATVAT
WP_159534043.1	Streptomyces sp. Tu 3180	NZ_WOXS01000002.1	3819146	3818969	-	MSDKKTDDRTATAAVEEQDLELGLQELEALEAPGWGTIGGISAGAGVSALVSAAVVIT
WP_159534043.1	Streptomyces sp. Tu 3180	NZ_WOXS01000002.1	3819389	3819209	-	MSEQHTDKTAEAVASNPQDGLELGLQELEALEAPGFWTGFSAGTAVSGAAIASAAIVAT
WP_159534043.1	Streptomyces sp. Tu 3180	NZ_WOXS01000002.1	3819617	3819443	-	MSEQPEDKAAEIAASNPQDGLELGLQELEALEAPGFWTGFSAAASVSAAVSATAVIT
WP_159534043.1	Streptomyces sp. Tu 3180	NZ_WOXS01000002.1	3819834	3819657	-	MSEINEQSVTAAVEEQDLELGLQELETMEAPGWVTIGGFSAGVSAAASAAVVSATIVT
WP_159534043.1	Streptomyces sp. Tu 3180	NZ_WOXS01000002.1	3820073	3819893	-	MSEQHTDKTAEIAASNPQDGLELGLQELEALEAPGFWTGFSAGTAVSGAAIASAAIVAT
WP_159534043.1	Streptomyces sp. Tu 3180	NZ_WOXS01000002.1	3820290	3820113	-	MSEINEQSVTAAVEEQDLELGLQELETMEAPGWVTIGGFSAGVSAAASAAVVSATIVT
WP_159534043.1	Streptomyces sp. Tu 3180	NZ_WOXS01000002.1	3820529	3820349	-	MSEQHTDKTAEAVASNPQDGLELGLQELEALEAPGFWTGFSAGTAVSGAAIASAAIVAT
WP_052589526.1	Luteipulveratus mongoliensis	NZ_CP011112.1	460670	460544	-	MNENFELAMQELETLEAPVASPQVGWPTAILTISIIVSVAT
WP_052589526.1	Luteipulveratus mongoliensis	NZ_CP011112.1	460902	460776	-	MNENFELAMQELETLEAPVASPQVGWPTAILTISIIVSVAT
RXS69400.1	Streptomyces sp. TM32	SDIG01000153.1	9266	9128	-	MNGKTDGLDLDLSFEELEDMAAPSFTDKATKIVVIGGILVGIATT
RXS69400.1	Streptomyces sp. TM32	SDIG01000153.1	9476	9314	-	MNEQHTAAADLGEGAALNFRFEELETMDAPDFWTWYAGVKVGVVAGLGALAIT
RXS69400.1	Streptomyces sp. TM32	SDIG01000153.1	9710	9551	-	MTGAVIETSAGSALNLTFEELEAIEAPGDNWDDFLDGVIVGGTMVGIGVAIT
WP_164324314.1	Streptomyces aureoverticillatus	NZ_CP048641.1	5534056	5534224	+	MHAESLSLQGQSGFAQDFAVEELEALDAPGFLGWDKETWLGAAIGGGLTAGIALT
WP_164324314.1	Streptomyces aureoverticillatus	NZ_CP048641.1	5534304	5534460	+	MQNDVEQQMAAFSADDFVVEQMEELAAPGFMDGFAAGVGIAGGIAGAIALT
WP_164324314.1	Streptomyces aureoverticillatus	NZ_CP048641.1	5534508	5534664	+	MQNDVEQQMAASSADDFVVEQMEELAAPGFMDGFAAGVSIAGGIAGAVALT
WP_164324314.1	Streptomyces aureoverticillatus	NZ_CP048641.1	5534805	5534955	+	MNNVSIEMPQDSTDFAVEELDSLDAPGWNDVVQVTTAGGAAFVIGLSIT
WP_381356421.1	Streptomyces lasiicapitis	NZ_JBHWBB010000047.1	5072	4922	-	MNNVSIEMPQDSTDFAVEELDSLDAPGWNDVVQVTTAGGAAFVIGLSIT
WP_381356421.1	Streptomyces lasiicapitis	NZ_JBHWBB010000047.1	5369	5213	-	MQNDVEQQMAASSADDFVVEQMEELAAPGFMDGFAAGVSIAGGIAGAVALT
WP_381356421.1	Streptomyces lasiicapitis	NZ_JBHWBB010000047.1	5617	5449	-	MHAESLSLQGQSGFAQDFAVEELEALDAPGFLGWDKETWLGAAIGGGLTAGIALT
WP_331570156.1	Arthrobacter sp.	NZ_DASXXE010000026.1	7762	7903	+	MTNMPLDLDVAELETMEAPDFWGGFVVGVGAGIAALGTAAAIVALT
WP_331570156.1	Arthrobacter sp.	NZ_DASXXE010000026.1	7936	8098	+	MLELMDASAAPLDLAIDELEQLEAPGFWDTAAGFGAGVLVGAALVGGGVLILT
MEW1660645.1	Streptomyces sp. NPDC093707	JBFBDT010000077.1	19601	19748	+	MGNIAAEPGLDLKFEELEVMEAPGDNWDDFLNGAIAGAGIVAIGVAIT
MEW1660645.1	Streptomyces sp. NPDC093707	JBFBDT010000077.1	19812	19971	+	MLNELDVCGDNTESGLSLRFEELETMDAPDFWTWYAGLKVGVVAGLGALAIT
MEW1660645.1	Streptomyces sp. NPDC093707	JBFBDT010000077.1	20025	20166	+	MQKKTEIVDLDLRFEELEAMEAPDSGYDKFGKLVTLGGILVGIAVT
MEV0449773.1	Streptomyces sp. NPDC050600	JBFAIW010000018.1	24181	24028	-	MNKEEFDVSEFASTDFTVEELDTLAAPSWNDVVQVTTAGGIAFVVGLSIT
MEV0449773.1	Streptomyces sp. NPDC050600	JBFAIW010000018.1	24367	24211	-	MQIDTEHQTVGISVDEFAVEPMEELAAPGFMDGFVAGVGIVGGIAGAVALT
MEV0449773.1	Streptomyces sp. NPDC050600	JBFAIW010000018.1	24601	24427	-	MNSVAESFAQTAEAGFALDFAVEELETLDAPGFLGWDKETWLGAAIGGGLTAGIALT
MEU8887044.1	Streptomyces sp. NPDC048442	JBEZKB010000002.1	75746	75569	-	MSEKKIETAAIPTADNGQDLELGLQELETLEAPGWGTIGGISAGASVSALVSAGIIIT
MEU8887044.1	Streptomyces sp. NPDC048442	JBEZKB010000002.1	75971	75791	-	MSEQQHKNEAVQANVDPTASLELGLQELEALEAPGFWTGFSAGTAISGAAIASAAIVAT
MEU8887044.1	Streptomyces sp. NPDC048442	JBEZKB010000002.1	76155	75981	-	MSEQQKKYETTQVSAEPTGALELGLQELEALEAPGFWTGVSAAAGVSAVVSATAVIT
MEU8887044.1	Streptomyces sp. NPDC048442	JBEZKB010000002.1	76370	76193	-	MGEQQNKSEAVQANVDPTASLELGLQELEALEAPGFWTGFSAAASVSAAVSVSAVVAT
MEU8887044.1	Streptomyces sp. NPDC048442	JBEZKB010000002.1	76593	76413	-	MSELKNNAAETAAAPEQDLELGLQELETLEAPGWATIGGFSAGVASAASAAVVSATIIT
MEU8887044.1	Streptomyces sp. NPDC048442	JBEZKB010000002.1	76825	76651	-	MSEQQKNESVQVNADPTASLELGLQELEALEAPGFWTGFSAGTAISGAAIASAAIAT
MEU8887044.1	Streptomyces sp. NPDC048442	JBEZKB010000002.1	77053	76873	-	MSELKNNAAETAAAPEQDLELGLQELETLEAPGWATIGGFSAGVASAASAAVVSATIIT
MEU8887044.1	Streptomyces sp. NPDC048442	JBEZKB010000002.1	77285	77108	-	MGEQQKKNETTQLNAEPTASLELGLQELEALEAPGFWTGFSAGTAISGAAIASAAIAT
WP_392040190.1	Streptomyces pilosus	NZ_JBIBUL010000008.1	165866	166046	+	MSEQRDEKSTEVTASNPQDGLELGLQELEALEAPGFWTGFSAGTAVSGAAIASAAIVAT
WP_392040190.1	Streptomyces pilosus	NZ_JBIBUL010000008.1	166117	166294	+	MSEINEQSVTAAVEEQDLELGLQELETLEAPGWVTIGGFSAGVSAAASAAVISATIVT
WP_392040190.1	Streptomyces pilosus	NZ_JBIBUL010000008.1	166344	166521	+	MSEQYDEKSAEVTASKPEDGLELGLQELEALEAPGFWTGFSAGTAVSAAAIASAAIAT
WP_392040190.1	Streptomyces pilosus	NZ_JBIBUL010000008.1	166583	166760	+	MSEINEQSVTAAVEEQDLELGLQELETLEAPGWVTIGGFSAGVSAAASAAVISATIVT
WP_392040190.1	Streptomyces pilosus	NZ_JBIBUL010000008.1	166800	166974	+	MSEPYDDRTAEVTATSPQDGLELGLQELEALEAPGFWTGFSAAASVSAVVSATAVIT
WP_392040190.1	Streptomyces pilosus	NZ_JBIBUL010000008.1	167049	167253	+	MGSTKEFAMSEQYDEKSAEVTASNPQDGLELGLQELEALEAPGFWTGFSAGTAVSGAAIASAAIVAT
WP_392040190.1	Streptomyces pilosus	NZ_JBIBUL010000008.1	167317	167494	+	MSDHRSDDRTTTAAFEEQDLELGLQELEALEAPGWGTIGGISAGASVSALVSAAVVIT
WP_232813867.1	Kineosporia rhizophila	NZ_JAJSOH010000025.1	85202	85382	+	MPETRGAFEPYPEGPQKRPAIHLDIQELEPFESPDWVTMGSLAAGGVIFLSAVAFAVAT
WP_232813867.1	Kineosporia rhizophila	NZ_JAJSOH010000025.1	85457	85604	+	MSENNTPKQAGAEPAELELQELESMEAPGWWTAGGVAVGISITVIAAT
WP_232813867.1	Kineosporia rhizophila	NZ_JAJSOH010000025.1	85658	85784	+	MPNADQNNELELQELEEMSAPGFWEGVSVGVTIVSTIIAAT
WP_285617385.1	Kineosporia sp. NBRC 101677	NZ_BSTA01000002.1	388613	388487	-	MPNADQNNELELQELEEMSAPGFWEGVSVGVTIVSTIIAAT
WP_285617385.1	Kineosporia sp. NBRC 101677	NZ_BSTA01000002.1	388814	388667	-	MSENNTPKQAGAEPAELELQELESMEAPGWWTAGGVAVGISITVIAAT
WP_285617385.1	Kineosporia sp. NBRC 101677	NZ_BSTA01000002.1	389069	388889	-	MPETRGAFEPYPEGPQKRPAIHLDIQELEPFESPDWVTMGSLAAGGVIFLSAVAFAVAT
HEY8982530.1	Streptomyces sp.	DATCQX010000580.1	14600	14789	+	MEKNEEHGKVVTGMRNDIDVVELVEVEELEELQAPGFWDTVGGFAVGAGVVGGGLAIGIAIT
HEY8982530.1	Streptomyces sp.	DATCQX010000580.1	14904	15057	+	MTLELVQIESDLVVEELEELQAPGFWDGVALGGAFAGAVGAGIGIGIAIT
WP_308159373.1	Arthrobacter sp. ISL-65	NZ_JAGGPN010000007.1	10188	10017	-	MSNMLELMDASAAPLDLAIDELEQLEAPGFWDTAAGFGAGVLVGAALVGGGVLILT
WP_308159373.1	Arthrobacter sp. ISL-65	NZ_JAGGPN010000007.1	10353	10212	-	MTNMPLDLDIAELETMEAPDFWGGFVVGVGAGIAALGTAAAIVALT
WP_380890766.1	Streptomyces alboflavus	NZ_JBHVLL010000004.1	432586	432754	+	MHAESLSLPGNTGFAQDFAVEELEALDAPGFLGWDKETWLGAAIGGGLTAGIALT
WP_380890766.1	Streptomyces alboflavus	NZ_JBHVLL010000004.1	432930	433089	+	MQNDMEQQLTSSAAAGDFAVEQMEELAAPGFMDGFAAGVGIAGGIAGAVALT
WP_380890766.1	Streptomyces alboflavus	NZ_JBHVLL010000004.1	433277	433427	+	MNHGSIEMPQDSTDFAVEELDSLDAPGWNDVVQVTTAGGAAFVIGLSIT
WP_125263622.1	Streptomyces sp. LNU-CPARS28	NZ_JBBXZY010000087.1	24297	24147	-	MNHGSIEMPQDSTDFAVEELDSLDAPGWNDVVQVTTAGGAAFVIGLSIT
WP_125263622.1	Streptomyces sp. LNU-CPARS28	NZ_JBBXZY010000087.1	24644	24485	-	MQNDMEQQLTSSAAAGDFAVEQMEELAAPGFMDGFAAGVGIAGGIAGAVALT
WP_125263622.1	Streptomyces sp. LNU-CPARS28	NZ_JBBXZY010000087.1	24988	24820	-	MHAESLSLPGNTGFAQDFAVEELEALDAPGFLGWDKETWLGAAIGGGLTAGIALT
WP_018500443.1	Parafrankia discariae	NZ_KB891103.1	251424	251580	+	MELIPALDLGFEELEGLEAPAWWHYVVGFGAGVAVGGAALYGGIAIGIAIT
WP_018500443.1	Parafrankia discariae	NZ_KB891103.1	251632	251815	+	MSALAAFELPLDTRPFSLDVEELEPLEAPFDWDGFWSGFRAGVAVVGVLGGGIGIGIAIT
WP_018500443.1	Parafrankia discariae	NZ_KB891103.1	251926	252109	+	MLASVLVGHETDTPALSLGVEELEPLEAPFDWAGFWQGFRVGVAVAGAAGAGIGIGIAIT
WP_018500443.1	Parafrankia discariae	NZ_KB891103.1	252198	252393	+	MTALAITELPALAAGDVDCVSLQLGVDELESLDAPFDWHAFWVGAEAGAITVAVVGGAIAIGLT
WP_380833640.1	Streptomyces alboflavus	NZ_JBHYII010000013.1	31390	31240	-	MNHGSIEMPQDSTDFAVEELDSLDAPGWNDVVQVTTAGGAAFVIGLSIT
WP_380833640.1	Streptomyces alboflavus	NZ_JBHYII010000013.1	31758	31599	-	MQNDMEQQLTSSAAAGDFAVEQMEELAAPGFMDGFAAGVGIAGGIAGAVALT
WP_380833640.1	Streptomyces alboflavus	NZ_JBHYII010000013.1	32102	31934	-	MHAESLSLPGNTGFAQDFAVEELEALDAPGFLGWDKETWLGAAIGGGLTAGIALT
WP_189598269.1	Streptomyces pilosus	NZ_BMTE01000013.1	171117	171391	+	RCLRRRLGRGHLGHDRHLIRPFTPTPPPTREFAMSEPYDDRTAEVTATSPQDGLELGLQELEALEAPGFWTGFSAAASVSAVVSATAVIT
WP_189598269.1	Streptomyces pilosus	NZ_BMTE01000013.1	171466	171667	+	MNSTKEFAMSEQYEKSPEVTASNPQDGLELGLQELEALEAPGFWTGFSAGTAVSGAAIASAAIVAT
WP_189598269.1	Streptomyces pilosus	NZ_BMTE01000013.1	171731	171908	+	MSDHRSDDRTTTAAFEEQDLELGLQELEALEAPGWGTIGGISAGASVSALVSAAVVIT
GGR01910.1	Streptomyces pilosus	BMTU01000015.1	6775	6598	-	MSDHRSDDRTTTAAFEEQDLELGLQELEALEAPGWGTIGGISAGASVSALVSAAVVIT
GGR01910.1	Streptomyces pilosus	BMTU01000015.1	7016	6839	-	MSEQYEKSAEVTASNPQDGLELGLQELEALEAPGFWTGFSAGTAVSGAAIASAAIVAT
GGR01910.1	Streptomyces pilosus	BMTU01000015.1	7289	7115	-	MSEPYDDRTAEVTATSPQDGLELGLQELEALEAPGFWTGFSAAASVSAVVSATAVIT
GGR01910.1	Streptomyces pilosus	BMTU01000015.1	7486	7333	-	MTAAVEEQDLELGLQELETLEAPGWVTIGGFSAGVSAAASAAVISATIVT
GGR01910.1	Streptomyces pilosus	BMTU01000015.1	7749	7572	-	MSEQYDEKSAEVTASKPEDGLELGLQELEALEAPGFWTGFSAGTAVSAAAIASAAIAT
GGR01910.1	Streptomyces pilosus	BMTU01000015.1	7976	7799	-	MSEINEQSVTAAVEEQDLELGLQELETLEAPGWVTIGGFSAGVSAAASAAVISATIVT
GGR01910.1	Streptomyces pilosus	BMTU01000015.1	8227	8047	-	MSEQRDEKTTEVTASKPEDGLELGLQELEALEAPGFWTGFSAGTAVSGAAIASAAIVAT
WP_157854022.1	Streptomyces alboflavus	NZ_JNXT01000027.1	79419	79587	+	MHAESLSLPGSTGFAQDFAVEELEALDAPGFLGWDKETWLGAAIGGGLTAGIALT
WP_157854022.1	Streptomyces alboflavus	NZ_JNXT01000027.1	79763	79922	+	MQNDMEQQLTSSAVAGDFAVEQMEELAAPGFMDGFAAGVGIVGGIAGAVALT
WP_157854022.1	Streptomyces alboflavus	NZ_JNXT01000027.1	80110	80260	+	MNHGSIEMPQDSTDFAVEELDSLDAPGWNDVVQVTTAGGAAFVIGLSIT
WP_189560940.1	Streptomyces pilosus	NZ_JBEPCM010000002.1	167838	168018	+	MSEQRDEKTTEVTASKPEDGLELGLQELEALEAPGFWTGFSAGTAVSGAAIASAAIVAT
WP_189560940.1	Streptomyces pilosus	NZ_JBEPCM010000002.1	168089	168266	+	MSEINEQSVTAAVEEQDLELGLQELETLEAPGWVTIGGFSAGVSAAASAAVISATIVT
WP_189560940.1	Streptomyces pilosus	NZ_JBEPCM010000002.1	168316	168493	+	MSEQYDEKSAEVTASKPEDGLELGLQELEALEAPGFWTGFSAGTAVSAAAIASAAIAT
WP_189560940.1	Streptomyces pilosus	NZ_JBEPCM010000002.1	168555	168732	+	MSEINEQSVTAAVEEQDLELGLQELETLEAPGWVTIGGFSAGVSAAASAAVISATIVT
WP_189560940.1	Streptomyces pilosus	NZ_JBEPCM010000002.1	168776	168950	+	MSEPYDDRTAEVTATSPQDGLELGLQELEALEAPGFWTGFSAAASVSAVVSATAVIT
WP_189560940.1	Streptomyces pilosus	NZ_JBEPCM010000002.1	169025	169226	+	MNSTKEFAMSEQYEKSAEVTASNPQDGLELGLQELEALEAPGFWTGFSAGTAVSGAAIASAAIVAT
WP_189560940.1	Streptomyces pilosus	NZ_JBEPCM010000002.1	169290	169467	+	MSDHRSDDRTTTAAFEEQDLELGLQELEALEAPGWGTIGGISAGASVSALVSAAVVIT
GGV65030.1	Streptomyces pilosus	BMTE01000013.1	171217	171391	+	MSEPYDDRTAEVTATSPQDGLELGLQELEALEAPGFWTGFSAAASVSAVVSATAVIT
GGV65030.1	Streptomyces pilosus	BMTE01000013.1	171490	171667	+	MSEQYEKSPEVTASNPQDGLELGLQELEALEAPGFWTGFSAGTAVSGAAIASAAIVAT
GGV65030.1	Streptomyces pilosus	BMTE01000013.1	171731	171908	+	MSDHRSDDRTTTAAFEEQDLELGLQELEALEAPGWGTIGGISAGASVSALVSAAVVIT
ARX84973.1	Streptomyces alboflavus	CP021748.1	4859566	4859734	+	MHAEFLSLPGNTGFAQDFAVEELEALDAPGFLGWDKETWLGAAIGGGLTAGIALT
ARX84973.1	Streptomyces alboflavus	CP021748.1	4859910	4860069	+	MQNDMEQQLTSSAAAGDFAVEQMEELAAPGFMDGFAAGVGIAGGIAGAVALT
ARX84973.1	Streptomyces alboflavus	CP021748.1	4860257	4860407	+	MNHGSIEMPQDSTDFAVEELDSLDAPGWNDVVQVTTAGGAAFVIGLSIT
MEU8514463.1	Kitasatospora sp. NPDC048722	JBEZGX010000032.1	9454	9604	+	MSAVDFENLPEFDVEELEMLDAPGFLGWDKETWAGFAVGAGISAGILAT
MEU8514463.1	Kitasatospora sp. NPDC048722	JBEZGX010000032.1	9658	9826	+	MQQNPEQDLATRPDFAVEPLEELDAPGFMDGLGTGITIVGGGAAILEAAGVIALT
MEU8514463.1	Kitasatospora sp. NPDC048722	JBEZGX010000032.1	9882	10041	+	MNQDITAQPEPADFAVEELDTLAAPGWLDTAHDVTQITALGGAAFVIGLSIT
WP_059419708.1	Streptomyces azureus	NZ_DF968309.1	20899	20725	-	MNEHVNNPADTAFEVEELEGLHAPGFLHWLLHGGPLAGTAVAAAAGAVAGGVAIALT
WP_059419708.1	Streptomyces azureus	NZ_DF968309.1	21194	21056	-	MENVTELQIEELEPMQAPGFWEIVAGAYAGASAGALAASIGLVLT
WP_059419708.1	Streptomyces azureus	NZ_DF968309.1	21374	21239	-	MENLMELQVEELESLEALWNWGEFLKGFGGGATVFVTGVTVFLT
WP_059419708.1	Streptomyces azureus	NZ_DF968309.1	21551	21416	-	MSTDLDLQFEELETLDALWNWAEFGSGFGAGATAFSVGVAVFLT
GAP49691.1	Streptomyces azureus	DF968309.1	20908	20725	-	MHDMNEHVNNPADTAFEVEELEGLHAPGFLHWLLHGGPLAGTAVAAAAGAVAGGVAIALT
GAP49691.1	Streptomyces azureus	DF968309.1	21194	21056	-	MENVTELQIEELEPMQAPGFWEIVAGAYAGASAGALAASIGLVLT
GAP49691.1	Streptomyces azureus	DF968309.1	21362	21239	-	MELQVEELESLEALWNWGEFLKGFGGGATVFVTGVTVFLT
GAP49691.1	Streptomyces azureus	DF968309.1	21551	21416	-	MSTDLDLQFEELETLDALWNWAEFGSGFGAGATAFSVGVAVFLT
WP_380504212.1	Kitasatospora sp. NPDC059722	NZ_JBHWGD010000030.1	18228	18069	-	MNQDITAQPEAADFAVEELDTLAAPGWLDTAHDVTQITALGGAAFVIGLSIT
WP_380504212.1	Kitasatospora sp. NPDC059722	NZ_JBHWGD010000030.1	18463	18295	-	MQQNQDQDPATRPDFAVEPLEELDAPGFMDGLGTGITIVGGGAAILEAAGVIALT
WP_380504212.1	Kitasatospora sp. NPDC059722	NZ_JBHWGD010000030.1	18681	18531	-	MPAVEFENLPEFDVEELEMLDAPGFLGWDKETWAGFAVGAGISAGILAT
WP_139023356.1	Arthrobacter globiformis NBRC 12137	NZ_BAEG01000080.1	14311	14149	-	MLELMDASAAPLDLAIDELEQLEAPGFWDTAAGFGAGVLVGAALVGGGVLILT
WP_139023356.1	Arthrobacter globiformis NBRC 12137	NZ_BAEG01000080.1	14497	14344	-	MNTEMTNLPLDLDVAELEAMEAPDFWGGFVVGVGAGIAALGTAAAIVALT
WP_289948303.1	Streptomyces flavofungini	NZ_CP128846.1	4580570	4580420	-	MNHGSIEMPQESTDFAVEELDSLDAPGWNDVVQVTTAGGAAFVIGLSIT
WP_289948303.1	Streptomyces flavofungini	NZ_CP128846.1	4580890	4580728	-	MQNDMEQQLTSPLATAGDFAVEQMEELAAPGFMDGFAAGVGIAGGIAGAVALT
WP_289948303.1	Streptomyces flavofungini	NZ_CP128846.1	4581208	4581040	-	MHAESLSLPGNAGFAQDFAVEELEALDAPGFLGWDKETWLGAAIGGGLTAGIALT
WP_067194304.1	Microbacterium sp. XT11	NZ_CP013859.1	62124	62004	-	MQTNSLEFSELEQMDAPLEWWEHASYIIAIIGGVAAIAT
WP_067194304.1	Microbacterium sp. XT11	NZ_CP013859.1	62285	62159	-	MQTATPRLEFTELEAMEALNDTDDFVRGFAVGVILGILALT
WP_067194304.1	Microbacterium sp. XT11	NZ_CP013859.1	62461	62326	-	MNESAMSRIQFQELDAMEAPSWESFYQGVIGALVLIGIGAAAAT
WP_358250054.1	Saccharothrix sp. NPDC042600	NZ_JBEZBW010000021.1	45525	45360	-	MDTRTVDGPASLDVTVEELERMDAPDWSWGDFSSGFGNGALVAGAVATGWSLST
WP_358250054.1	Saccharothrix sp. NPDC042600	NZ_JBEZBW010000021.1	45740	45557	-	MPDKDTSPPPLALDVEELEPLDAPTTDGASYWSGFATGFATVGGGLALGAGASYAYNNWT
WP_380440648.1	Kitasatospora sp. NPDC059747	NZ_JBHWGV010000031.1	26670	26820	+	MPAVEFENLPEFDVEELEMLDAPGFLGWDKETWAGFAVGAGISAGILAT
WP_380440648.1	Kitasatospora sp. NPDC059747	NZ_JBHWGV010000031.1	26902	27070	+	MQQNQDQDPATRPDFAVEPLEELDAPGFMDGLGTGITIVGGGAAILEAAGVIALT
WP_380440648.1	Kitasatospora sp. NPDC059747	NZ_JBHWGV010000031.1	27137	27296	+	MNQDITAQPEAADFAVEELDTLAAPGWLDTAHDVTQITALGGAAFVIGLSIT
WP_380497169.1	Kitasatospora sp. NPDC059408	NZ_JBHYWI010000042.1	53472	53313	-	MNQDITTQPEAADFAVEELDTLAAPGWLDTAHDVTQITALGGAAFVIGLSIT
WP_380497169.1	Kitasatospora sp. NPDC059408	NZ_JBHYWI010000042.1	53707	53539	-	MQQNQDQDPATRPDFAVEPLEELDAPGFMDGLGTGITIVGGGAAILEAAGVIALT
WP_380497169.1	Kitasatospora sp. NPDC059408	NZ_JBHYWI010000042.1	53939	53789	-	MPAVEFENLPEFDVEELEMLDAPGFLGWDKETWAGFAVGAGISAGILAT
WP_282216287.1	Microbacterium luteolum	NZ_BAAAUN010000001.1	3680463	3680598	+	MNSNVEMQIHFQELDEMEAPSWESFYRGTISALVLIGAAAAMAT
WP_282216287.1	Microbacterium luteolum	NZ_BAAAUN010000001.1	3680638	3680764	+	MQTAAPKLEFTELEAMEALNDTDDFMRGFAVGVIIGILALT
WP_282216287.1	Microbacterium luteolum	NZ_BAAAUN010000001.1	3680800	3680920	+	MQTETLDFIELEQIDAPLEWWEHASYIVLIIGGAAAIAT
WP_387589758.1	Kitasatospora sp. NPDC057936	NZ_JBHVPD010000005.1	36120	35961	-	MNQDITTQPEAADFAVEELDTLAAPGWLDTAHDVTQITALGGAAFVIGLSIT
WP_387589758.1	Kitasatospora sp. NPDC057936	NZ_JBHVPD010000005.1	36355	36187	-	MQQNQDQDPATRPDFAVEPLEELDAPGFMDGLGTGITIVGGGAAILEAAGVIALT
WP_387589758.1	Kitasatospora sp. NPDC057936	NZ_JBHVPD010000005.1	36587	36437	-	MPAVEFENLPEFDVEELEMLDAPGFLGWDKETWAGFAVGAGISAGILAT
WP_045262360.1	Microbacterium oxydans	NZ_JYIV01000014.1	16834	16966	+	MKENTQTIQFQELDAMEAPSWDSFYQGVIGALVLIGIGAAAAT
WP_045262360.1	Microbacterium oxydans	NZ_JYIV01000014.1	17006	17132	+	MQAAMPTLEFTELEAMDALNDTDDYLRGFAVGVIIGILALT
WP_045262360.1	Microbacterium oxydans	NZ_JYIV01000014.1	17168	17288	+	MQTTSLEFSELEQIDAPTEWWEHASYIIAIIGGAAAIAT
WP_387955332.1	Kitasatospora sp. NPDC057904	NZ_JBHVOL010000005.1	71508	71658	+	MPAVEFENLPEFDVEELEMLDAPGFLGWDKETWAGFAVGAGISAGILAT
WP_387955332.1	Kitasatospora sp. NPDC057904	NZ_JBHVOL010000005.1	71740	71908	+	MQQNQDQDPATRPDFAVEPLEELDAPGFMDGLGTGITIVGGGAAILEAAGVIALT
WP_387955332.1	Kitasatospora sp. NPDC057904	NZ_JBHVOL010000005.1	71975	72134	+	MNQDITAQPEAADFAVEELDTLAAPGWLDTAHDVTQITALGGAAFVIGLSIT
WP_055786899.1	Williamsia sp. Leaf354	NZ_LMPL01000001.1	1501322	1501169	-	MTSKTTELALQEFDVEQLEDLDAMDWGTSFAASLGAGAGVSAAISIAALT
WP_055786899.1	Williamsia sp. Leaf354	NZ_LMPL01000001.1	1501815	1501641	-	MKSPHGNPKSIELALQEFEVEQLDDLDAPGWSDALSAIGGLSVGGAISYSAAVSILT
GAB14956.1	Arthrobacter globiformis NBRC 12137	BAEG01000080.1	14320	14149	-	MSNMLELMDASAAPLDLAIDELEQLEAPGFWDTAAGFGAGVLVGAALVGGGVLILT
GAB14956.1	Arthrobacter globiformis NBRC 12137	BAEG01000080.1	14497	14344	-	MNTEMTNLPLDLDVAELEAMEAPDFWGGFVVGVGAGIAALGTAAAIVALT
WP_331280371.1	Arthrobacter sp. MA-N2	NZ_KI912155.1	913427	913277	-	MDAPTVSPDLAIDELEQLEAPEFWNTAAGFVSGVGAGISLVGAAVLVLT
WP_331280371.1	Arthrobacter sp. MA-N2	NZ_KI912155.1	913641	913500	-	MDMTNLDLNIAELETMEAPDIWAGFTAGIASTISAIGVAAAIVALT
KKX98346.1	Microbacterium sp. Ag1	LBCR01000028.1	243852	243987	+	MKENTQKTIQFQELDAMEAPSWDSFYQGVIGALVLIGIGAAAAT
KKX98346.1	Microbacterium sp. Ag1	LBCR01000028.1	244028	244154	+	MQAAMPTLEFTELEAMDALNDTDDYMRGFAVGVIIGILALT
KKX98346.1	Microbacterium sp. Ag1	LBCR01000028.1	244190	244310	+	MQTTSLEFSELEQIDAPTEWWEHASYIIAIIGGAAAIAT
WP_387177910.1	Microbacterium sp. NPDC058269	NZ_JBHVXT010000001.1	435908	435788	-	MQTTSLEFVELEQIDAPLEWWQHANYIIAIIGGAAAIAT
WP_387177910.1	Microbacterium sp. NPDC058269	NZ_JBHVXT010000001.1	436069	435943	-	MNTTMPTLEFTELEAMEALNDTDDYIRGFAVGVIIGILALT
WP_387177910.1	Microbacterium sp. NPDC058269	NZ_JBHVXT010000001.1	436243	436108	-	MGERVENTIQFQELDTMEAPSWESFYQGAIGALVLIGIGAAAAT
WP_071328900.1	Microbacterium sp. LCT-H2	NZ_MODW01000003.1	152700	152580	-	MQTTSLEFLELEQIDTPLEWWEHASYIIAIIGGAAAIAT
WP_071328900.1	Microbacterium sp. LCT-H2	NZ_MODW01000003.1	152836	152710	-	MTAALPTLEFTELDAMDAPGDADDYIRGFAVGVIIGILALT
WP_071328900.1	Microbacterium sp. LCT-H2	NZ_MODW01000003.1	153014	152879	-	MNESTETSIRFQELDPMEAPSWDSFYQGVIGALVLIGIGAAAAT
WP_336643387.1	Microbacterium sp. MMO-113	NZ_JBBCTD010000003.1	359074	358954	-	MQTTSLEFLELEQIDTPLEWWEHASYIIAIIGGAAAIAT
WP_336643387.1	Microbacterium sp. MMO-113	NZ_JBBCTD010000003.1	359210	359084	-	MTAALPTLEFTELDAMDAPGDADDYIRGFAVGVIIGILALT
WP_336643387.1	Microbacterium sp. MMO-113	NZ_JBBCTD010000003.1	359388	359253	-	MNESTETSIRFQELDPMEAPSWDSFYQGVIGALVLIGIGAAAAT
WP_246036217.1	Sinomonas susongensis	NZ_SSNH01000003.1	69375	69519	+	MNSSAALKPLNLEIQELETIDVPDDWSERIHGITVGLALVGIAVGIT
WP_246036217.1	Sinomonas susongensis	NZ_SSNH01000003.1	69566	69704	+	MQQDLAISVEEIESMDTPDFNNWFMGVTQGVAIGIVAVSISVGIT
WP_246036217.1	Sinomonas susongensis	NZ_SSNH01000003.1	69758	69896	+	MSATSHLELMIEELENLDTPDDTPWYIRVGDVIIIAGIVVGLAAT
GAA1161198.1	Microbacterium oxydans	BAAAKO010000002.1	1203185	1203320	+	MKENTQKTIQFQELDAMEAPSWDSFYQGVIGALVLIGIGAAAAT
GAA1161198.1	Microbacterium oxydans	BAAAKO010000002.1	1203361	1203487	+	MQAAMPTLEFTELEAMDALNDTDDYMRGFAVGVIIGILALT
GAA1161198.1	Microbacterium oxydans	BAAAKO010000002.1	1203523	1203643	+	MQTTSLEFSELEQIDAPTEWWEHASYIIAIIGGAAAIAT
WP_349884833.1	Microbacterium sp. WHRI 7836	NZ_CP168171.1	2835835	2835715	-	MQTTSLEFSELEQIDAPTEWWEHASYIIAIIGGAAAIAT
WP_349884833.1	Microbacterium sp. WHRI 7836	NZ_CP168171.1	2835997	2835871	-	MQAAMPTLEFTELEAMDALNDTDDYMRGFAVGVIIGILALT
WP_349884833.1	Microbacterium sp. WHRI 7836	NZ_CP168171.1	2836172	2836037	-	MKENTQKTIQFQELDAMEAPSWDSFYQGVIGALVLIGIGAAAAT
WP_242868650.1	Microbacterium oxydans	NZ_LDRQ01000025.1	55491	55371	-	MQTTSLEFSELEQIDAPTEWWEHASYIIAIIGGAAAIAT
WP_242868650.1	Microbacterium oxydans	NZ_LDRQ01000025.1	55653	55527	-	MQAAMPTLEFTELEAMDALNDTDDYMRGFAVGVIIGILALT
WP_242868650.1	Microbacterium oxydans	NZ_LDRQ01000025.1	55829	55694	-	MKENTQKTIQFQELDAMEAPSWDSFYQGVIGALVLIGIGAAAAT
MEU4015220.1	Microbacterium sp. NPDC028030	JBEZXF010000001.1	1610083	1609936	-	MPVSGSLLDDEHPRVCAILSPALAQNKVISRTTVAHRAQSEEVGGLLT
MEU4015220.1	Microbacterium sp. NPDC028030	JBEZXF010000001.1	1630404	1630539	+	MDTKSEKRIRFQELDEMEALSWESFYQGVIGALVLIGIGAAAAT
MEU4015220.1	Microbacterium sp. NPDC028030	JBEZXF010000001.1	1630581	1630707	+	MHAEMSTLEFTELEAMEALNDTDDYIRGFAVGVIIGILALT
MEU4015220.1	Microbacterium sp. NPDC028030	JBEZXF010000001.1	1630752	1630863	+	MTLEFQELEEIDAPLEWWEHVSYIIAIIGGAAAIAT
WP_230977812.1	Microbacterium sp. JAI119	NZ_JACCCK010000001.1	849227	849362	+	MKENTQKTIQFQELDAMEAPSWDSFYQGVIGALVLIGIGAAAAT
WP_230977812.1	Microbacterium sp. JAI119	NZ_JACCCK010000001.1	849403	849529	+	MQAAMPTLEFTELEAMDALNDTDDYMRGFAVGVIIGILALT
WP_230977812.1	Microbacterium sp. JAI119	NZ_JACCCK010000001.1	849565	849685	+	MQTTSLEFSELEQIDAPTEWWEHASYIIAIIGGAAAIAT
MEU1849788.1	Streptomyces sp. NPDC019990	JBEYAJ010000004.1	336895	336757	-	MNHVIDVQIEELESMQAPGWGEVFGGAYAGASAGALAVSIGIVLT
MEU1849788.1	Streptomyces sp. NPDC019990	JBEYAJ010000004.1	337097	336941	-	MDTQLDLQFEELESMEALWDWTQFGTAAAVGAGIVGGVATVGAAAAGIALT
MEU1849788.1	Streptomyces sp. NPDC019990	JBEYAJ010000004.1	337312	337174	-	MNHVIDVQIEELESMQAPGWGEVFGGAYAGASAGALAVSIGIVLT
MEU1849788.1	Streptomyces sp. NPDC019990	JBEYAJ010000004.1	337494	337359	-	MNHVIDVQIEELESMAAPFSWSQFGTAFGAGATIVSIGVGVALT
MEU1849788.1	Streptomyces sp. NPDC019990	JBEYAJ010000004.1	337677	337536	-	MDHVIDVQIEELESMAAPFNWTQFATGFGAGATIVSIGTAVGVALT
MEU1849788.1	Streptomyces sp. NPDC019990	JBEYAJ010000004.1	337865	337724	-	MDHVIDVQIEELESMAAPFNWTQFATGFGAGATIVSIGTAVGVALT
MBT2547267.1	Arthrobacter sp. ISL-65	JAGGPN010000007.1	10179	10017	-	MLELMDASAAPLDLAIDELEQLEAPGFWDTAAGFGAGVLVGAALVGGGVLILT
MBT2547267.1	Arthrobacter sp. ISL-65	JAGGPN010000007.1	10353	10212	-	MTNMPLDLDIAELETMEAPDFWGGFVVGVGAGIAALGTAAAIVALT
WP_091226534.1	Microbacterium sp. 3J1	NZ_CDWI01000002.1	129178	129058	-	MHAESLEFLELEQIDAPLEWWEHASYIIAIIGGAAAIAT
WP_091226534.1	Microbacterium sp. 3J1	NZ_CDWI01000002.1	129339	129213	-	MQAAVPTLEFTELEAMDAQDDALDWTRGFAVGVIIGILALT
WP_091226534.1	Microbacterium sp. 3J1	NZ_CDWI01000002.1	129515	129380	-	MNTGVEKGIQFQELEEMDAPSWESFYQGVIGALVLIGIGAAAAT
KAB1894134.1	Microbacterium oxydans	WAAP01000001.1	1203214	1203349	+	MKENTQKTIQFQELDAMEAPSWDSFYQGVIGALVLIGIGAAAAT
KAB1894134.1	Microbacterium oxydans	WAAP01000001.1	1203390	1203516	+	MQAAMPTLEFTELEAMDALNDTDDYMRGFAVGVIIGILALT
KAB1894134.1	Microbacterium oxydans	WAAP01000001.1	1203552	1203672	+	MQTTSLEFSELEQIDAPTEWWEHASYIIAIIGGAAAIAT
WP_337005658.1	Microbacterium sp. LB16	NZ_JBBCPI010000005.1	52063	51955	-	MDLSFEEIEAMDAPEPWYIIVGDIIMIIGAAAAIT
WP_337005658.1	Microbacterium sp. LB16	NZ_JBBCPI010000005.1	52235	52109	-	MEISNDLRFEELESMDTPDFWTWYAAVKIGVVVGLIGLAVT
WP_337005658.1	Microbacterium sp. LB16	NZ_JBBCPI010000005.1	52408	52279	-	MTTPLDIRIEELSTMDAPSEWSEFVNGVLTGIAIVAIGAAVT
WP_055865381.1	Microbacterium sp. Root1433D1	NZ_LMFN01000001.1	496448	496328	-	MQTESLEFTELEHIDAPLEWWEHASYIIAIIGGAAAIAT
WP_055865381.1	Microbacterium sp. Root1433D1	NZ_LMFN01000001.1	496610	496484	-	MHTAMPTLEFTELEAMEALNDTDDYIRGFAVGVIIGILALT
WP_055865381.1	Microbacterium sp. Root1433D1	NZ_LMFN01000001.1	496785	496650	-	MGRNEETSIRFQELETMEAPSWESFYQGAIGALVLIGIGAAAAT
WP_378874298.1	Microbacterium oxydans	NZ_JBHVGP010000001.1	383968	384103	+	MKENMQKTIQFQELDAMEAPSWDSFYQGVIGALVLIGIGAAAAT
WP_378874298.1	Microbacterium oxydans	NZ_JBHVGP010000001.1	384144	384270	+	MQAAMPTLEFTELEAMDALNDTDDYMRGFAVGVIIGILALT
WP_378874298.1	Microbacterium oxydans	NZ_JBHVGP010000001.1	384306	384426	+	MQTTSLEFSELEQIDAPTEWWEHASYIIAIIGGAAAIAT
WP_029258734.1	Microbacterium sp. K5D	NZ_SSDP01000035.1	77411	77297	-	MTSLEFTELEQIDAPLEWWEHASYIIAIIGGAAAIAT
WP_029258734.1	Microbacterium sp. K5D	NZ_SSDP01000035.1	77577	77451	-	MHTATPTLEFTELEAMEALNDTDDYIRGFAVGVIIGILALT
WP_029258734.1	Microbacterium sp. K5D	NZ_SSDP01000035.1	77749	77614	-	MGEKVESSIRFQELETMEAPSWESFYQGAIGALVLIGIGAAAAT
WP_378783758.1	Microbacterium oxydans	NZ_JBHVAY010000001.1	1010075	1010210	+	MKENTQKTIQFQELDAMEAPSWDSFYQGVIGALVLIGIGAAAAT
WP_378783758.1	Microbacterium oxydans	NZ_JBHVAY010000001.1	1010251	1010377	+	MQAAMPTLEFTELEAMDALNDTDDYMRGFAVGVIIGILALT
WP_378783758.1	Microbacterium oxydans	NZ_JBHVAY010000001.1	1010413	1010533	+	MQTTSLEFSELEQIDAPTEWWEHASYIIAIIGGAAAIAT
WP_312675540.1	Microbacterium sp.	NZ_DAMBVE010000002.1	385670	385550	-	MQTTSLEFLELEQIDTALEWWEHASYIIAIIGGAAAIAT
WP_312675540.1	Microbacterium sp.	NZ_DAMBVE010000002.1	385806	385680	-	MTAALPTLEFTELDAMDAPGDADDYIRGFAVGVIIGILALT
WP_312675540.1	Microbacterium sp.	NZ_DAMBVE010000002.1	385984	385849	-	MNESTEMSIRFQELDPMEAPSWDSFYQGVIGALVLIGIGAAAAT
WP_322954562.1	Microbacterium sp. STF-2	NZ_JARKMW010000001.1	1570630	1570516	-	MTSLEFTELEQIDAPLEWWEHASYIIAIIGGAAAIAT
WP_322954562.1	Microbacterium sp. STF-2	NZ_JARKMW010000001.1	1570796	1570670	-	MHTATPTLEFTELEAMEALNDTDDYIRGFAVGVIIGILALT
WP_322954562.1	Microbacterium sp. STF-2	NZ_JARKMW010000001.1	1570968	1570833	-	MGEKVESSIRFQELETMEAPSWESFYQGAIGALVLIGIGAAAAT
MEA1262860.1	Microbacterium sp. STF-2	JARKMW010000001.1	1570630	1570516	-	MTSLEFTELEQIDAPLEWWEHASYIIAIIGGAAAIAT
MEA1262860.1	Microbacterium sp. STF-2	JARKMW010000001.1	1570796	1570670	-	MHTATPTLEFTELEAMEALNDTDDYIRGFAVGVIIGILALT
MEA1262860.1	Microbacterium sp. STF-2	JARKMW010000001.1	1570968	1570833	-	MGEKVESSIRFQELETMEAPSWESFYQGAIGALVLIGIGAAAAT
WP_105671474.1	Microbacterium sp. MYb62	NZ_PCOY01000020.1	18163	18298	+	MNNAVETQIHFQELDEMEAPSWESFYRGVGSALVLIGIGAAAAT
WP_105671474.1	Microbacterium sp. MYb62	NZ_PCOY01000020.1	18337	18463	+	MQGTMPKLEFTELEAMEALNDADDYMRGFAVGVIIGILALT
WP_105671474.1	Microbacterium sp. MYb62	NZ_PCOY01000020.1	18499	18619	+	MQTRTLEFLELEQIDAPLEWWEHASYIIAIIGGAAAIAT
WP_331283728.1	Microbacterium oxydans	NZ_JAPWHQ010000004.1	368083	367963	-	MQTDLLEFQELERIDAPLEWWEHVSYIIAIVGGAAAIAT
WP_331283728.1	Microbacterium oxydans	NZ_JAPWHQ010000004.1	368243	368117	-	MNTEVQRLEFTELEAMDALNNTDDFVRGFAVGVIIGILALT
WP_331283728.1	Microbacterium oxydans	NZ_JAPWHQ010000004.1	368420	368285	-	MIKDVEERLRFQELDDMEAPSWESFYQGAISALILIGIGAAAAT
EQM81683.1	Microbacterium maritypicum MF109	ATAO01000124.1	76446	76332	-	MTSLEFTELEQIDAPLEWWEHASYIIAIIGGAAAIAT
EQM81683.1	Microbacterium maritypicum MF109	ATAO01000124.1	76618	76486	-	MKMHTTTPTLEFTELEAMEALNDTDDYIRGFAVGVIIGILALT
EQM81683.1	Microbacterium maritypicum MF109	ATAO01000124.1	76784	76649	-	MGEKVESSIRFQELETMEAPSWESFYQGAIGALVLIGIGAAAAT
WP_031206969.1	Microbacterium maritypicum MF109	NZ_ATAO01000124.1	76446	76332	-	MTSLEFTELEQIDAPLEWWEHASYIIAIIGGAAAIAT
WP_031206969.1	Microbacterium maritypicum MF109	NZ_ATAO01000124.1	76612	76486	-	MHTTTPTLEFTELEAMEALNDTDDYIRGFAVGVIIGILALT
WP_031206969.1	Microbacterium maritypicum MF109	NZ_ATAO01000124.1	76784	76649	-	MGEKVESSIRFQELETMEAPSWESFYQGAIGALVLIGIGAAAAT
WP_151485914.1	Microbacterium maritypicum	NZ_BAAAIN010000002.1	1485847	1485727	-	MQTESLEFTELEHIDAPLEWWEHASYIIAIIGGAAAIAT
WP_151485914.1	Microbacterium maritypicum	NZ_BAAAIN010000002.1	1486009	1485883	-	MHTAMPTLEFTELEAMETLNDTDDYIRGFAVGVIIGILALT
WP_151485914.1	Microbacterium maritypicum	NZ_BAAAIN010000002.1	1486184	1486049	-	MGRNEETSIRFQELETMEAPSWESFYQGAIGALVLIGIGAAAAT
WP_318391148.1	Microbacterium maritypicum	NZ_DAMDHH010000018.1	18236	18371	+	MGEKVESSIRFQELETMEAPSWESFYQGAIGALVLIGIGAAAAT
WP_318391148.1	Microbacterium maritypicum	NZ_DAMDHH010000018.1	18408	18534	+	MHTTTPTLEFTELEAMEALNDTDDYIRGFAVGVIIGILALT
WP_318391148.1	Microbacterium maritypicum	NZ_DAMDHH010000018.1	18574	18688	+	MTSLEFTELEQIDAPLEWWEHASYIIAIIGGAAAIAT
WP_116635751.1	Microbacterium sp. LWH11-1.2	NZ_CP151636.1	2146500	2146635	+	MNSNVEMQIHFQELDEMEAPSWESFYKGTISALVLIGAAAAIAT
WP_116635751.1	Microbacterium sp. LWH11-1.2	NZ_CP151636.1	2146675	2146801	+	MRTAAPKLEFTELEAMEALNDTDDFMRGFAVGVIIGILALT
WP_116635751.1	Microbacterium sp. LWH11-1.2	NZ_CP151636.1	2146837	2146957	+	MQTETLDFIELEQLDAPLEWWEHASYIIAIIGGAAAIAT
WP_347123344.1	Microbacterium sp. SY138	NZ_CP155793.1	3013157	3013043	-	MTSLEFTELEQIDAPLEWWEHASYIIAIIGGAAAIAT
WP_347123344.1	Microbacterium sp. SY138	NZ_CP155793.1	3013323	3013197	-	MHTTTPTLEFTELEAMEALNDTDDYIRGFAVGVIIGILALT
WP_347123344.1	Microbacterium sp. SY138	NZ_CP155793.1	3013495	3013360	-	MGEKVESSIRFQELETMEAPSWESFYQGAIGALVLIGIGAAAAT
WP_136024949.1	Microbacterium sp. K27	NZ_SSDK01000042.1	58689	58824	+	MGEKVESSIRFQELETMEAPSWESFYQGAIGALVLIGIGAAAAT
WP_136024949.1	Microbacterium sp. K27	NZ_SSDK01000042.1	58861	58987	+	MHTATPTLEFTELEAMEALNDTDDYIRGFAVGVIIGILALT
WP_136024949.1	Microbacterium sp. K27	NZ_SSDK01000042.1	59027	59141	+	MTSLEFTELEQIDAPLEWWEHASYIIAIIGGAAAIAT
MCZ4301643.1	Microbacterium oxydans	JAPWHQ010000004.1	368083	367963	-	MQTDLLEFQELERIDAPLEWWEHVSYIIAIVGGAAAIAT
MCZ4301643.1	Microbacterium oxydans	JAPWHQ010000004.1	368243	368117	-	MNTEVQRLEFTELEAMDALNNTDDFVRGFAVGVIIGILALT
MCZ4301643.1	Microbacterium oxydans	JAPWHQ010000004.1	368420	368285	-	MIKDVEERLRFQELDDMEAPSWESFYQGAISALILIGIGAAAAT
WP_042539600.1	Microbacterium sp. MEJ108Y	NZ_JXQX01000013.1	62295	62430	+	MNESVHTRVQFQELEGMDAPSWESFYQGAISALVLIGIGAAAAT
WP_042539600.1	Microbacterium sp. MEJ108Y	NZ_JXQX01000013.1	62470	62596	+	MHAAMPTLEFTELEAMEAPDDALDWTRGFAVGVIIGIIALT
WP_042539600.1	Microbacterium sp. MEJ108Y	NZ_JXQX01000013.1	62632	62752	+	MQTESLEFVELDHIDAPLEWWEHASYIIAIIGGAAAIAT
WP_338101562.1	Microbacterium maritypicum	NZ_CP118606.1	2751272	2751116	-	MTTALYRRYRPETFGEMIGQSQVTDPLMTALRGDRVGHAYLFSGPRGCGKT
WP_338101562.1	Microbacterium maritypicum	NZ_CP118606.1	2769997	2769877	-	MQTESLEFTELEHIDAPLEWWEHASYIIAIIGGAAAIAT
WP_338101562.1	Microbacterium maritypicum	NZ_CP118606.1	2770159	2770033	-	MHTAMPTLEFTELEAMEALNDTDDYIRGFAVGVIIGILALT
WP_338101562.1	Microbacterium maritypicum	NZ_CP118606.1	2770334	2770199	-	MGRNEETSIRFQELETMEAPSWESFYQGAIGALVLIGIGAAAAT
WP_302793211.1	Microbacterium maritypicum	NZ_CP130429.1	376456	376336	-	MQTESLEFTELEHIDAPLEWWEHASYIIAIIGGAAAIAT
WP_302793211.1	Microbacterium maritypicum	NZ_CP130429.1	376618	376492	-	MHTAMPTLEFTELEAMEALNDTDDYIRGFAVGVIIGILALT
WP_302793211.1	Microbacterium maritypicum	NZ_CP130429.1	376793	376658	-	MGRNEETSIRFQELETMEAPSWESFYQGAIGALVLIGIGAAAAT
WP_292788264.1	Microbacterium sp.	NZ_DAMCVF010000001.1	248410	248545	+	MNESTETSIRFQELDPMEAPSWDSFYQGVIGALVLIGIGAAAAT
WP_292788264.1	Microbacterium sp.	NZ_DAMCVF010000001.1	248588	248714	+	MTAALPTLEFTELDAMDAPGDADDYIRGFAVGVIIGILALT
WP_292788264.1	Microbacterium sp.	NZ_DAMCVF010000001.1	248724	248844	+	MQTTSLEFLELEQIDTPLEWWEHASYIIAIIGGAAAIAT
WZO49198.1	Microbacterium sp. LWH11-1.2	CP151636.1	2146500	2146635	+	MNSNVEMQIHFQELDEMEAPSWESFYKGTISALVLIGAAAAIAT
WZO49198.1	Microbacterium sp. LWH11-1.2	CP151636.1	2146675	2146801	+	MRTAAPKLEFTELEAMEALNDTDDFMRGFAVGVIIGILALT
WXH13591.1	Microbacterium sp. LBN7	CP147856.1	3093634	3093769	+	MNSNVEMQIHFQELDAMEAPSWESFYKGTISALVLIGAAAAIAT
WXH13591.1	Microbacterium sp. LBN7	CP147856.1	3093809	3093935	+	MRTAAPKLEFTELEAMEALNDTDDFMRGFAVGVIIGILALT
WP_055874031.1	Microbacterium sp. Root322	NZ_LMCS01000002.1	503006	502886	-	MQTESLEFTELEHIDAPLEWWEHASYIIAIIGGAAAIAT
WP_055874031.1	Microbacterium sp. Root322	NZ_LMCS01000002.1	503167	503041	-	MHTAMPTLEFTELEAMEALNDTDDYIRGFAVGVIIGILALT
WP_055874031.1	Microbacterium sp. Root322	NZ_LMCS01000002.1	503342	503207	-	MGRNEETSIRFQELETMEAPSWESFYQGAIGALVLIGIGAAAAT
WP_134352029.1	Microbacterium sp. 3H14	NZ_SOPV01000001.1	652605	652485	-	MQTDLLEFQELERIDAPLEWWEHVSYIIAIVGGAAAIAT
WP_134352029.1	Microbacterium sp. 3H14	NZ_SOPV01000001.1	652765	652639	-	MNTEVQRLEFTELEAMDALNNTDDFVRGFAVGVIIGILALT
WP_134352029.1	Microbacterium sp. 3H14	NZ_SOPV01000001.1	652942	652807	-	MIKDVEERLRFQELDDMEAPSWESFYQGAISALILIGIGAAAAT
WP_288969725.1	uncultured Microbacterium sp.	NZ_CALMCR010000209.1	4325	4460	+	MGRNEETSIRFQELETMEAPSWESFYQGAIGALVLIGIGAAAAT
WP_288969725.1	uncultured Microbacterium sp.	NZ_CALMCR010000209.1	4500	4626	+	MHTAMPTLEFTELEAMEALNDTDDYIRGFAVGVIIGILALT
WP_288969725.1	uncultured Microbacterium sp.	NZ_CALMCR010000209.1	4662	4782	+	MQTESLEFTELEHIDAPLEWWEHASYIIAIIGGAAAIAT
WP_052193425.1	Microbacterium sp. ZOR0019	NZ_JRKC01000032.1	17409	17544	+	MIKDVEERLRFQELDDMEAPSWESFYQGAISALILIGIGAAAAT
WP_052193425.1	Microbacterium sp. ZOR0019	NZ_JRKC01000032.1	17586	17712	+	MNTEVQRLEFTELEAMDALNNTDDFVRGFAVGVIIGILALT
WP_052193425.1	Microbacterium sp. ZOR0019	NZ_JRKC01000032.1	17746	17866	+	MQTDLLEFQELERIDAPLEWWEHVSYIIAIVGGAAAIAT
WP_167255655.1	Microbacterium sp. Be9	NZ_WNWT01000006.1	1015170	1015305	+	MGEKVESSIRFQELETMEAPSWESFYQGAIGALVLIGIGAAAAT
WP_167255655.1	Microbacterium sp. Be9	NZ_WNWT01000006.1	1015342	1015468	+	MHTTTPTLEFTELEAMEALNDTDDYIRGFAVGVIIGILALT
WP_167255655.1	Microbacterium sp. Be9	NZ_WNWT01000006.1	1015508	1015622	+	MTSLEFTELEQIDAPLEWWEHASYIIAIIGGAAAIAT
WP_282847307.1	Microbacterium oxydans	NZ_JASCYA010000027.1	16701	16836	+	MKENTQKTIQFQELDAMEAPSWDSFYQGVIGALVLIGIGAAAAT
WP_282847307.1	Microbacterium oxydans	NZ_JASCYA010000027.1	16877	17003	+	MQAAMPTLEFTELEAMDALNDTDDYMRGFAVGVIIGILALT
WP_282847307.1	Microbacterium oxydans	NZ_JASCYA010000027.1	17039	17159	+	MQTTSLEFSELEQIDAPTEWWEHASYIIAIIGGAAAIAT
WP_270409873.1	Microbacterium maritypicum	NZ_JAQDPR010000003.1	162329	162209	-	MQTESLEFTELEHIDAPLEWWEHASYIIAIIGGAAAIAT
WP_270409873.1	Microbacterium maritypicum	NZ_JAQDPR010000003.1	162491	162365	-	MHTAMPTLEFTELEAMEALNDTDDYIRGFAVGVIIGILALT
WP_270409873.1	Microbacterium maritypicum	NZ_JAQDPR010000003.1	162666	162531	-	MGRNEETSIRFQELETMEAPSWESFYQGAIGALVLIGIGAAAAT
WP_387177907.1	Microbacterium sp. NPDC058269	NZ_JBHVXT010000001.1	435908	435788	-	MQTTSLEFVELEQIDAPLEWWQHANYIIAIIGGAAAIAT
WP_387177907.1	Microbacterium sp. NPDC058269	NZ_JBHVXT010000001.1	436069	435943	-	MNTTMPTLEFTELEAMEALNDTDDYIRGFAVGVIIGILALT
WP_387177907.1	Microbacterium sp. NPDC058269	NZ_JBHVXT010000001.1	436243	436108	-	MGERVENTIQFQELDTMEAPSWESFYQGAIGALVLIGIGAAAAT
WP_255162408.1	Microbacterium maritypicum	NZ_CP101471.1	2865285	2865129	-	MTTALYRRYRPETFGEMIGQSQVTDPLMTALRGDRVGHAYLFSGPRGCGKT
WP_255162408.1	Microbacterium maritypicum	NZ_CP101471.1	2884010	2883890	-	MQTESLEFTELEHIDAPLEWWEHASYIIAIIGGAAAIAT
WP_255162408.1	Microbacterium maritypicum	NZ_CP101471.1	2884172	2884046	-	MHTAMPTLEFTELEAMEALNDTDDYIRGFAVGVIIGILALT
WP_255162408.1	Microbacterium maritypicum	NZ_CP101471.1	2884347	2884212	-	MGRNEETSIRFQELETMEAPSWESFYQGAIGALVLIGIGAAAAT
WP_219870170.1	Microbacterium sp. PAMC22086	NZ_CP080380.1	1427468	1427603	+	MGRNEETSIRFQELETMEAPSWESFYQGAIGALVLIGIGAAAAT
WP_219870170.1	Microbacterium sp. PAMC22086	NZ_CP080380.1	1427643	1427769	+	MHTAMPTLEFTELEAMEALNDTDDYIRGFAVGVIIGILALT
WP_219870170.1	Microbacterium sp. PAMC22086	NZ_CP080380.1	1427805	1427925	+	MQTESLEFTELEHIDAPLEWWEHASYIIAIIGGAAAIAT
WP_127482871.1	Microbacterium oxydans	NZ_CP031338.1	3002684	3002564	-	MQTESLEFTELEHIDAPLEWWEHASYIIAIIGGAAAIAT
WP_127482871.1	Microbacterium oxydans	NZ_CP031338.1	3002846	3002720	-	MHTAMPTLEFTELEAMEALNDTDDYIRGFAVGVIIGILALT
WP_127482871.1	Microbacterium oxydans	NZ_CP031338.1	3003021	3002886	-	MGRNEETSIRFQELETMEAPSWESFYQGAIGALVLIGIGAAAAT
WP_372469175.1	Microbacterium maritypicum	NZ_CP168030.1	1611943	1612078	+	MNNGVERQICFQELDEMEAPSWESFYEGAIGALILIGIGAAAAT
WP_372469175.1	Microbacterium maritypicum	NZ_CP168030.1	1612120	1612246	+	MQATMPKLEFTELEAMEALNDGEDFLRGFAAGVIIGILALT
WP_372469175.1	Microbacterium maritypicum	NZ_CP168030.1	1612281	1612401	+	MLTRSLEFQELEQIDAPLEWWEHAGYIIAIIGGAAAIAT
WP_220173553.1	Microbacterium sp. Se5.02b	NZ_CP080491.1	3081789	3081678	-	MTLEFQELEQIDAPLEWWQHVSYIIAIIGGAAAIAT
WP_220173553.1	Microbacterium sp. Se5.02b	NZ_CP080491.1	3081959	3081833	-	MHAEMSTLEFTELEAMEALNDTDDYIRGFAVGVIIGILALT
WP_220173553.1	Microbacterium sp. Se5.02b	NZ_CP080491.1	3082136	3082001	-	MNTKGEKRIRFQELDEMEALSWESFYQGVIGALVLIGIGAAAAT
WP_388558636.1	Streptomyces sp. NPDC006463	NZ_JBIAHP010000005.1	391189	391039	-	MNHESVEVPQESADFAVEELDSLDAPSWNDVVQVTTAGGAAFVIGLSIT
WP_388558636.1	Streptomyces sp. NPDC006463	NZ_JBIAHP010000005.1	391391	391235	-	MHDDMDQQPTTAACADFAVEHVEELSAPGFMDGFAAGVGIAGGIAGAIALT
WP_388558636.1	Streptomyces sp. NPDC006463	NZ_JBIAHP010000005.1	392013	391848	-	MSTTENLSPLAESTTDFAVEELETLDAPGFLGWDKETWLGAAIGGGLTAGIALT
WP_131491581.1	Microbacterium sp. PI-1	NZ_SJYZ01000003.1	16170	16305	+	MIKDVEERLRFQELDDMEAPSWESFYQGAISALILIGIGAAAAT
WP_131491581.1	Microbacterium sp. PI-1	NZ_SJYZ01000003.1	16347	16473	+	MNTEVQRLEFTELEAMDALNNTDDFVRGFAVGVIIGILALT
WP_131491581.1	Microbacterium sp. PI-1	NZ_SJYZ01000003.1	16507	16627	+	MQTDLLEFQELERIDAPLEWWEHVSYIIAIVGGAAAIAT
WP_315972138.1	Microbacterium aurugineum	NZ_CP078078.1	822546	822681	+	MIKDVEERLRFQELDDMEAPSWESFYQGAISALILIGIGAAAAT
WP_315972138.1	Microbacterium aurugineum	NZ_CP078078.1	822723	822849	+	MNTEVQRLEFTELEAMDALNNTDDFVRGFAVGVIIGILALT
WP_315972138.1	Microbacterium aurugineum	NZ_CP078078.1	822883	823003	+	MQTDLLEFQELERIDAPLEWWEHVSYIIAIVGGAAAIAT
WP_367823593.1	Microbacterium sp. LMI13-1-1.1	NZ_JBFPNL010000006.1	224172	224307	+	MNESVHTSVQFQELEAMDAPSWESFYQGAISALVLIGIGAAAAT
WP_367823593.1	Microbacterium sp. LMI13-1-1.1	NZ_JBFPNL010000006.1	224347	224473	+	MHAAMPTLEFTELEAMEAPDDALDWTRGFAVGVIIGIIALT
WP_367823593.1	Microbacterium sp. LMI13-1-1.1	NZ_JBFPNL010000006.1	224509	224629	+	MQTESLEFVELDHIDAPLEWWEHASYIIAIIGGAAAIAT
WP_141385808.1	Microbacterium maritypicum	NZ_BMRS01000002.1	107234	107369	+	MGRNEETSIRFQELETMEAPSWESFYQGAIGALVLIGIGAAAAT
WP_141385808.1	Microbacterium maritypicum	NZ_BMRS01000002.1	107409	107535	+	MHTAMPTLEFTELEAMEALNDTDDYIRGFAVGVIIGILALT
WP_141385808.1	Microbacterium maritypicum	NZ_BMRS01000002.1	107571	107691	+	MQTESLEFTELEHIDAPLEWWEHASYIIAIIGGAAAIAT
WP_391090353.1	Streptomyces sp. NPDC007991	NZ_JBIBJD010000019.1	49231	49093	-	MDHVIDVQIEELESMQAPGWGEVFGGAYAGASAGALAVSIGIVLT
WP_391090353.1	Streptomyces sp. NPDC007991	NZ_JBIBJD010000019.1	49432	49276	-	MDTELDLKFEELESMETLWDWTQFGTAAAVGAGIVGAGATVGAAAAGIALT
WP_391090353.1	Streptomyces sp. NPDC007991	NZ_JBIBJD010000019.1	49647	49509	-	MDHVIDVQIEELESMQAPGWGEVFGGAYAGASAGALAVSIGIVLT
WP_391090353.1	Streptomyces sp. NPDC007991	NZ_JBIBJD010000019.1	49827	49692	-	MDHVIDVQIEELESMETLWNWTQFGTGFGAGATIIGVGVSVALT
WP_391090353.1	Streptomyces sp. NPDC007991	NZ_JBIBJD010000019.1	50014	49873	-	MDHVIDVQIEELESMETLWNWTQFGTGFGAGATIISIGTAVGVALT
WP_282847308.1	Microbacterium oxydans	NZ_JASCYA010000027.1	16701	16836	+	MKENTQKTIQFQELDAMEAPSWDSFYQGVIGALVLIGIGAAAAT
WP_282847308.1	Microbacterium oxydans	NZ_JASCYA010000027.1	16877	17003	+	MQAAMPTLEFTELEAMDALNDTDDYMRGFAVGVIIGILALT
WP_282847308.1	Microbacterium oxydans	NZ_JASCYA010000027.1	17039	17159	+	MQTTSLEFSELEQIDAPTEWWEHASYIIAIIGGAAAIAT
WP_282579443.1	Microbacterium aurugineum	NZ_JALPCG010000002.1	379663	379543	-	MQTDLLEFQELERIDAPLEWWEHVSYIIAIVGGAAAIAT
WP_282579443.1	Microbacterium aurugineum	NZ_JALPCG010000002.1	379823	379697	-	MNTEVQRLEFTELEAMDALNNTDDFVRGFAVGVIIGILALT
WP_282579443.1	Microbacterium aurugineum	NZ_JALPCG010000002.1	380000	379865	-	MIKDVEERLRFQELDDMEAPSWESFYQGAISALILIGIGAAAAT
MCK8468392.1	Microbacterium aurugineum	JALPCG010000002.1	379663	379543	-	MQTDLLEFQELERIDAPLEWWEHVSYIIAIVGGAAAIAT
MCK8468392.1	Microbacterium aurugineum	JALPCG010000002.1	379823	379697	-	MNTEVQRLEFTELEAMDALNNTDDFVRGFAVGVIIGILALT
MCK8468392.1	Microbacterium aurugineum	JALPCG010000002.1	380000	379865	-	MIKDVEERLRFQELDDMEAPSWESFYQGAISALILIGIGAAAAT
WP_105691913.1	Arthrobacter sp. MYb51	NZ_PCPC01000010.1	30440	30581	+	MNSTALKALDLNIQELEAMDVPDDWDERIKGITAGLALVGIAVGIT
WP_105691913.1	Arthrobacter sp. MYb51	NZ_PCPC01000010.1	30645	30771	+	MQNQLNISVQEIESMDTPDFNNWFIGVTQGVAIGVIAVSIT
WP_105691913.1	Arthrobacter sp. MYb51	NZ_PCPC01000010.1	30824	30962	+	MIASSNLQLSIEELENLDTPDDTPWYIRVGDVIIIAGVVVGLAAT
WP_345033758.1	Arthrobacter methylotrophus	NZ_BAABED010000001.1	157045	157189	+	MNSSGAPRLLDLEIQELESIEVPDDWSERIHGITVGLSLVGLGVAIT
WP_345033758.1	Arthrobacter methylotrophus	NZ_BAABED010000001.1	157235	157361	+	MQDQLNISIQEIESMDTPDFNNWFLGVSQGVAIGVIAVGIT
WP_345033758.1	Arthrobacter methylotrophus	NZ_BAABED010000001.1	157415	157553	+	MIATSNLQLTVEELENLDTPDDTPWYIRAGDVVIIAGIVVGIAAT
WP_250280091.1	Frankia sp. Cppng1_Ct_nod	NZ_CAKKTK010000085.1	162	291	+	MALLDIEELEGLEAPGFWSFVGGFAVGVAVVGAGTAIGIAIT
WP_250280091.1	Frankia sp. Cppng1_Ct_nod	NZ_CAKKTK010000085.1	461	632	+	MTTTTQDQASIDLAFAELVFDIEELEDLQAPGWGFWEGFAVGTVFAGAIVGGIALT
GAA4025030.1	Arthrobacter methylotrophus	BAABED010000001.1	157045	157189	+	MNSSGAPRLLDLEIQELESIEVPDDWSERIHGITVGLSLVGLGVAIT
GAA4025030.1	Arthrobacter methylotrophus	BAABED010000001.1	157235	157361	+	MQDQLNISIQEIESMDTPDFNNWFLGVSQGVAIGVIAVGIT
GAA4025030.1	Arthrobacter methylotrophus	BAABED010000001.1	157415	157553	+	MIATSNLQLTVEELENLDTPDDTPWYIRAGDVVIIAGIVVGIAAT
WEF20236.1	Microbacterium maritypicum	CP118606.1	2770159	2770033	-	MHTAMPTLEFTELEAMEALNDTDDYIRGFAVGVIIGILALT
WEF20236.1	Microbacterium maritypicum	CP118606.1	2770334	2770199	-	MGRNEETSIRFQELETMEAPSWESFYQGAIGALVLIGIGAAAAT
WP_056373731.1	Microbacterium sp. Leaf161	NZ_LMOW01000001.1	360106	359986	-	MQTESLEFVELDHIDAPLEWWEHASYIIAIIGGAAAIAT
WP_056373731.1	Microbacterium sp. Leaf161	NZ_LMOW01000001.1	360268	360142	-	MHAAMPTLEFTELEAMEAPDDALDWTRGFAVGVIIGIIALT
WP_056373731.1	Microbacterium sp. Leaf161	NZ_LMOW01000001.1	360443	360308	-	MNESVHTSVQFQELEGMDAPSWESFYQGAISALVLIGIGAAAAT
WP_378802419.1	Microbacterium oxydans	NZ_JBHWCM010000004.1	131042	131177	+	MKENTQKTIQFQELDAMEAPSWDSFYQGVIGALVLIGIGAAAAT
WP_378802419.1	Microbacterium oxydans	NZ_JBHWCM010000004.1	131218	131344	+	MQAAMPTLEFTELEAMDALNDTDDYMRGFAVGVIIGILALT
WP_378802419.1	Microbacterium oxydans	NZ_JBHWCM010000004.1	131380	131500	+	MQTTSLEFSELEQIDAPTEWWEHASYIIAIIGGAAAIAT
WP_046013495.1	Microbacterium sp. SA39	NZ_JXRU01000034.1	206229	206031	-	MNSRLLKVVDVAEILGVGIDWVYERIKRGELPVVELGDTRKNQRIAESDLAMFIAQRRHPTTPAT
WP_046013495.1	Microbacterium sp. SA39	NZ_JXRU01000034.1	221346	221481	+	MNECMERGIHFQELDEMEAPSWESFYKGVLGGLGLIAIGAIAAT
WP_046013495.1	Microbacterium sp. SA39	NZ_JXRU01000034.1	221514	221640	+	MQAEMHTLEFVELDAMEALNDGNDFLRGFAVGVIIGILALT
WP_046013495.1	Microbacterium sp. SA39	NZ_JXRU01000034.1	221676	221796	+	MHTKSLEFIELEQIDAPLEWWEHASYIIGIAVVAAGIAT
MCE0510283.1	Microbacterium sp. KKR3/1	JAJSDW010000002.1	600607	600742	+	MIKDVEERLRFQELDDMEAPSWESFYQGAISALILIGIGAAAAT
MCE0510283.1	Microbacterium sp. KKR3/1	JAJSDW010000002.1	600784	600910	+	MNTEVQRLEFTELEAMDALNNTDDFVRGFAVGVIIGILALT
MCE0510283.1	Microbacterium sp. KKR3/1	JAJSDW010000002.1	600944	601064	+	MQTDLLEFQELERIDAPLEWWEHVSYIIAIVGGAAAIAT
WP_269816950.1	Microbacterium sp. KKR3/1	NZ_JAJSDW010000002.1	600607	600742	+	MIKDVEERLRFQELDDMEAPSWESFYQGAISALILIGIGAAAAT
WP_269816950.1	Microbacterium sp. KKR3/1	NZ_JAJSDW010000002.1	600784	600910	+	MNTEVQRLEFTELEAMDALNNTDDFVRGFAVGVIIGILALT
WP_269816950.1	Microbacterium sp. KKR3/1	NZ_JAJSDW010000002.1	600944	601064	+	MQTDLLEFQELERIDAPLEWWEHVSYIIAIVGGAAAIAT
WP_153242747.1	Microbacterium sp. CBA3102	NZ_CP042412.1	57887	57767	-	MQTDLLEFQELERIDAPLEWWEHVSYIIAIVGGAAAIAT
WP_153242747.1	Microbacterium sp. CBA3102	NZ_CP042412.1	58047	57921	-	MNTEVQRLEFTELEAMDALNNTDDFVRGFAVGVIIGILALT
WP_153242747.1	Microbacterium sp. CBA3102	NZ_CP042412.1	58224	58089	-	MIKDVEERLRFQELDDMEAPSWESFYQGAISALILIGIGAAAAT
WP_236558324.1	Arthrobacter sp. 9V	NZ_LR732912.1	623911	624052	+	MNSTALKGLDLNIQELEAMDVPDDWDERIKGITAGLALVGIAVAIT
WP_236558324.1	Arthrobacter sp. 9V	NZ_LR732912.1	624116	624242	+	MQNQLNISIQEIESMDTPDFNNWFIGVTQGVAIGVIAVSIT
WP_236558324.1	Arthrobacter sp. 9V	NZ_LR732912.1	624300	624438	+	MIATSNLQLTIEELENLDTPDDTPWYIRVGDVIIIAGVVVGLAAT
WP_046747889.1	Microbacterium sp. Ag1	NZ_LBCR01000028.1	243852	243987	+	MKENTQKTIQFQELDAMEAPSWDSFYQGVIGALVLIGIGAAAAT
WP_046747889.1	Microbacterium sp. Ag1	NZ_LBCR01000028.1	244028	244154	+	MQAAMPTLEFTELEAMDALNDTDDYMRGFAVGVIIGILALT
WP_046747889.1	Microbacterium sp. Ag1	NZ_LBCR01000028.1	244190	244310	+	MQTTSLEFSELEQIDAPTEWWEHASYIIAIIGGAAAIAT
WP_338566592.1	Microbacterium paraoxydans	NZ_CP146240.1	515235	515115	-	MQSTSLEFLELEQIDTPLEWWEHASYIIAIIGGAAAIAT
WP_338566592.1	Microbacterium paraoxydans	NZ_CP146240.1	515371	515245	-	MTAALPALEFTELEAMDAPGDADDYIRGFAVGVIIGILALT
WP_290159299.1	Microbacterium sp. APC 3901	NZ_JASDCU010000001.1	217957	218092	+	MNESVQQRIQFQELEGMDAPSWESFYQGAISALVLIGIGAAAAT
WP_290159299.1	Microbacterium sp. APC 3901	NZ_JASDCU010000001.1	218144	218258	+	MPTLEFTELEAMEAPDDALDWTRGFAVGVIIGIIALT
WP_290159299.1	Microbacterium sp. APC 3901	NZ_JASDCU010000001.1	218294	218414	+	MQTKSLEFVELEHIDAPLEWWEHASYIIAIIGGAAAIAT
WP_062071469.1	Arthrobacter sp. EpRS71	NZ_LNUV01000006.1	1068890	1069031	+	MNSTAFKALDLNIQELEAMDVPDDWDERIKGITAGLALVGIAVGIT
WP_062071469.1	Arthrobacter sp. EpRS71	NZ_LNUV01000006.1	1069078	1069204	+	MQNQLNISIQEIESMDTPDFNNWFIGVSQGVAIGLIAVSIT
WP_062071469.1	Arthrobacter sp. EpRS71	NZ_LNUV01000006.1	1069243	1069381	+	MIATSNLQLSIEELENLDTPDDTPWYIRVGDVIIIAGVVVGLAAT
WP_227750906.1	Microbacterium oxydans	NZ_JBFBOB010000001.1	1589695	1589575	-	MQTTSLEFSELEQIDAPTEWWEHASYIIAIIGGAAAIAT
WP_227750906.1	Microbacterium oxydans	NZ_JBFBOB010000001.1	1589857	1589731	-	MQAAMPTLEFTELEAMDALNDTDDYMRGFAVGVIIGILALT
WP_227750906.1	Microbacterium oxydans	NZ_JBFBOB010000001.1	1590033	1589898	-	MKENTQKTIQFQELDAMEAPSWDSFYQGVIGALVLIGIGAAAAT
WP_028265502.1	Arthrobacter sp. MA-N2	NZ_KI912155.1	1058788	1058650	-	MIATSNLQLTVEELENLDTPDDTPWYIRAGDVIIIAGIAVGIAAT
WP_028265502.1	Arthrobacter sp. MA-N2	NZ_KI912155.1	1058968	1058842	-	MQDQLNISIQEIESMDTPDFNNWFLGVSQGVAIGAIAVGIT
WP_028265502.1	Arthrobacter sp. MA-N2	NZ_KI912155.1	1059158	1059014	-	MNSSGAPRLLDLEIQELESIEVPDDWSERIHGITVGLSLVGLGVAIT
WP_079113346.1	Microbacterium forte	NZ_CP116871.1	3408227	3408362	+	MNESVHTSVQFQELEGMDAPSWESFYQGAISALVLIGIGAAAAT
WP_079113346.1	Microbacterium forte	NZ_CP116871.1	3408402	3408528	+	MHAAMPTLEFTELEAMEAPDDALDWTRGFAVGVIIGIIALT
WP_079113346.1	Microbacterium forte	NZ_CP116871.1	3408564	3408684	+	MQTESLEFVELDHIDAPLEWWEHASYIIAIIGGAAAIAT
MBE7953532.1	Microbacterium sp. R1	JADDUD010000001.1	854462	854597	+	MKENTQKTIQFQELDAMEAPSWDSFYQGVIGALVLIGIGAAAAT
MBE7953532.1	Microbacterium sp. R1	JADDUD010000001.1	854638	854764	+	MQAAMPTLEFTELEAMDALNDTDDYMRGFAVGVIIGILALT
MBE7953532.1	Microbacterium sp. R1	JADDUD010000001.1	854800	854920	+	MQTTSLEFSELEQIDAPTEWWEHASYIIAIIGGAAAIAT
WP_017829106.1	Microbacterium sp. UCD-TDU	NZ_KB454446.1	486377	486221	-	MTTALYRRYRPETFGEMIGQSQVTDPLMTALRGDRVGHAYLFSGPRGCGKT
WP_017829106.1	Microbacterium sp. UCD-TDU	NZ_KB454446.1	505102	504982	-	MQTESLEFTELEHIDAPLEWWEHASYIIAIIGGAAAIAT
WP_017829106.1	Microbacterium sp. UCD-TDU	NZ_KB454446.1	505252	505138	-	MPTLEFTELEAMEALNDTDDYIRGFAVGVIIGILALT
WP_017829106.1	Microbacterium sp. UCD-TDU	NZ_KB454446.1	505439	505304	-	MGRNEETSIRFQELETMEAPSWESFYQGAIGALVLIGIGAAAAT
WP_256534886.1	Microbacterium sp. J1-1	NZ_CP089590.1	2756756	2756636	-	MQTDLLEFQELERIDAPLEWWEHVSYIIAIVGGAAAIAT
WP_256534886.1	Microbacterium sp. J1-1	NZ_CP089590.1	2756916	2756790	-	MNTEVQRLEFTELEAMDALNNSDDFVRGFAVGVIIGILALT
WP_256534886.1	Microbacterium sp. J1-1	NZ_CP089590.1	2757093	2756958	-	MIKNVEERLRFQELDDMEAPSWESFYQGAISALILIGIGAAAAT
WP_060922562.1	Microbacterium paraoxydans	NZ_LT629770.1	1228962	1228842	-	MQSTSLEFLELEQIDTPLEWWEHASYIIAIIGGAAAIAT
WP_060922562.1	Microbacterium paraoxydans	NZ_LT629770.1	1229098	1228972	-	MNAALPALEFTELEAMDAPGDADDYIRGFAVGVIIGILALT
WP_060922562.1	Microbacterium paraoxydans	NZ_LT629770.1	1229276	1229141	-	MNESTEMSIRFQELDPMEAPSWDSFYQGVIGALVLIGIGAAAAT
WP_231729494.1	Microbacterium paraoxydans	NZ_CP064873.1	2590415	2590295	-	MQSTSLEFLELEQIDTPLEWWEHASYIIAIIGGAAAIAT
WP_231729494.1	Microbacterium paraoxydans	NZ_CP064873.1	2590551	2590425	-	MTAALPALEFTELEAMDAPGDADDYIRGFAVGVIIGILALT
WP_231729494.1	Microbacterium paraoxydans	NZ_CP064873.1	2590729	2590594	-	MNESTEMSIRFQELDPMEAPSWDSFYQGVIGALVLIGIGAAAAT
WP_388839554.1	Streptomyces sp. NPDC006711	NZ_JBIAGO010000015.1	105723	105576	-	MNQETFEAMESTDFTVEELDSLDAPSWNDVVQVTTAGGAAFVIGLSIT
WP_388839554.1	Streptomyces sp. NPDC006711	NZ_JBIAGO010000015.1	105916	105763	-	MQIECDDFAATSTADFAVEAMEELDAPGFMDGFAAGVGIVGGIAGAVALT
WP_388839554.1	Streptomyces sp. NPDC006711	NZ_JBIAGO010000015.1	106162	105988	-	MNAVSDSLVANTEAAFALDFTVEELEVLDAPGFLGWDKETWLGAAIGGGVTAGIALT
WP_061016475.1	Microbacterium oxydans	NZ_BAAAKO010000002.1	1203185	1203320	+	MKENTQKTIQFQELDAMEAPSWDSFYQGVIGALVLIGIGAAAAT
WP_061016475.1	Microbacterium oxydans	NZ_BAAAKO010000002.1	1203361	1203487	+	MQAAMPTLEFTELEAMDALNDTDDYMRGFAVGVIIGILALT
WP_061016475.1	Microbacterium oxydans	NZ_BAAAKO010000002.1	1203523	1203643	+	MQTTSLEFSELEQIDAPTEWWEHASYIIAIIGGAAAIAT
WP_388461178.1	Streptomyces sp. NPDC006704	NZ_JBIAGQ010000024.1	103205	103379	+	MNAVSDSLVANTEAAFALDFTVEELEVLDAPGFLGWDKETWLGAAIGGGVTAGIALT
WP_388461178.1	Streptomyces sp. NPDC006704	NZ_JBIAGQ010000024.1	103446	103599	+	MQIECDDFAATSTADFAVEAMEELDAPGFMDGFAAGVGIVGGIAGAVALT
WP_388461178.1	Streptomyces sp. NPDC006704	NZ_JBIAGQ010000024.1	103639	103786	+	MNQETLEAMESTDFTVEELDSLDAPSWNDVVQVTTAGGAAFVIGLSIT
WP_058632113.1	Microbacterium oxydans	NZ_LDRQ01000025.1	55491	55371	-	MQTTSLEFSELEQIDAPTEWWEHASYIIAIIGGAAAIAT
WP_058632113.1	Microbacterium oxydans	NZ_LDRQ01000025.1	55653	55527	-	MQAAMPTLEFTELEAMDALNDTDDYMRGFAVGVIIGILALT
WP_058632113.1	Microbacterium oxydans	NZ_LDRQ01000025.1	55829	55694	-	MKENTQKTIQFQELDAMEAPSWDSFYQGVIGALVLIGIGAAAAT
WP_105711382.1	Microbacterium sp. MYb45	NZ_PCPG01000007.1	130103	129983	-	MLTRSLEFQELEQIDAPLEWWEHAGYIIAIIGGAAAIAT
WP_105711382.1	Microbacterium sp. MYb45	NZ_PCPG01000007.1	130264	130138	-	MQATMPKLEFTELEAMEALNDGEDFLRGFAAGVIIGILALT
WP_105711382.1	Microbacterium sp. MYb45	NZ_PCPG01000007.1	130441	130306	-	MNNGVERQICFQELDEMEAPSWESFYEGAIGALILIGIGAAAAT
WP_267415585.1	Microbacterium oxydans	NZ_CP092891.1	2809633	2809513	-	MQTNPLEFVELEHIDAPLEWWEHASYIIAIIGGAAAIAT
WP_267415585.1	Microbacterium oxydans	NZ_CP092891.1	2809793	2809667	-	MQTAMPTLEFTELEAMEALNDTDDFMRGFAVGVIIGILALT
WP_267415585.1	Microbacterium oxydans	NZ_CP092891.1	2809959	2809827	-	MKDVEKRIQFQELEQMEAPSWDSFYKGVIGALVLIGIGAAAAT
WP_309690465.1	Microbacterium foliorum	NZ_JAVIZQ010000001.1	2072048	2071928	-	MQTESLEFVELDHIDAPLEWWEHASYIIAIIGGAAAIAT
WP_309690465.1	Microbacterium foliorum	NZ_JAVIZQ010000001.1	2072210	2072084	-	MHAAMPTLEFTELEAMEAPDDALDWTRGFAVGVIIGIIALT
WP_309690465.1	Microbacterium foliorum	NZ_JAVIZQ010000001.1	2072385	2072250	-	MNESVHTRVQFQELEGMDAPSWESFYQGAISALVLIGIGAAAAT
WP_136040760.1	Microbacterium sp. K22	NZ_SSDI01000113.1	19900	19780	-	MQTKSLEFQELEQIDSPLEWWEHASYIIAIIGGAAAIAT
WP_136040760.1	Microbacterium sp. K22	NZ_SSDI01000113.1	20061	19935	-	MQATTPKLEFTELEAMEALNDADDYMRGFAVGVIIGILALT
WP_136040760.1	Microbacterium sp. K22	NZ_SSDI01000113.1	20237	20102	-	MNHSTEKQIHFQELEEMDAPDWESFYRGVGSALILIGIGAAAAT
WP_349884832.1	Microbacterium sp. WHRI 7836	NZ_CP168171.1	2835835	2835715	-	MQTTSLEFSELEQIDAPTEWWEHASYIIAIIGGAAAIAT
WP_349884832.1	Microbacterium sp. WHRI 7836	NZ_CP168171.1	2835997	2835871	-	MQAAMPTLEFTELEAMDALNDTDDYMRGFAVGVIIGILALT
WP_349884832.1	Microbacterium sp. WHRI 7836	NZ_CP168171.1	2836172	2836037	-	MKENTQKTIQFQELDAMEAPSWDSFYQGVIGALVLIGIGAAAAT
WP_331201998.1	Microbacterium paraoxydans	NZ_JAZGRS010000002.1	362114	361994	-	MQTTSLEFLELEQIDTPLEWWEHASYIIAIIGGAAAIAT
WP_331201998.1	Microbacterium paraoxydans	NZ_JAZGRS010000002.1	362250	362124	-	MTAALPTLEFTELDAMDAPGDADDYIRGFAVGVIIGILALT
WP_331201998.1	Microbacterium paraoxydans	NZ_JAZGRS010000002.1	362428	362293	-	MNESTEMSIRFQELDPMEAPSWDSFYQGVIGALVLIGIGAAAAT
WP_193761419.1	Microbacterium oxydans	NZ_JBFBOB010000001.1	1589695	1589575	-	MQTTSLEFSELEQIDAPTEWWEHASYIIAIIGGAAAIAT
WP_193761419.1	Microbacterium oxydans	NZ_JBFBOB010000001.1	1589857	1589731	-	MQAAMPTLEFTELEAMDALNDTDDYMRGFAVGVIIGILALT
WP_193761419.1	Microbacterium oxydans	NZ_JBFBOB010000001.1	1590033	1589898	-	MKENTQKTIQFQELDAMEAPSWDSFYQGVIGALVLIGIGAAAAT
WP_062636167.1	Microbacterium sp. CH1	NZ_LOSO01000018.1	15489	15615	+	MTAALPALEFTELEAMDAPGDADDYIRGFAVGVIIGILALT
WP_062636167.1	Microbacterium sp. CH1	NZ_LOSO01000018.1	15625	15745	+	MQSTSLEFLELEQIDTPLEWWEHASYIIAIIGGAAAIAT
WP_210697850.1	Microbacterium maritypicum	NZ_JAGMUS010000002.1	17230	17110	-	MQTESLEFTELEHIDAPLEWWEHASYIIAIIGGAAAIAT
WP_210697850.1	Microbacterium maritypicum	NZ_JAGMUS010000002.1	17392	17266	-	MHTAMPTLEFTELEAMEALNDTDDYIRGFAVGVIIGILALT
WP_210697850.1	Microbacterium maritypicum	NZ_JAGMUS010000002.1	17567	17432	-	MGRNEETSIRFQELETMEAPSWESFYQGAIGALVLIGIGAAAAT
WP_248541144.1	Microbacterium aurugineum	NZ_JALPCF010000002.1	615793	615928	+	MIKDVEGRLRFQELDDMEAPSWESFYQGAISALILIGIGAAAAT
WP_248541144.1	Microbacterium aurugineum	NZ_JALPCF010000002.1	615970	616096	+	MNTEVQRLEFTELEAMDALNNTDDFVRGFAVGVIIGILALT
WP_248541144.1	Microbacterium aurugineum	NZ_JALPCF010000002.1	616130	616250	+	MQTDLLEFQELERIDAPLEWWEHVSYIIAIVGGAAAIAT
WP_371512512.1	Microbacterium paraoxydans	NZ_JAPWBK010000002.1	282450	282585	+	MNESTEVSIRFQELDPMEAPSWDSFYQGVIGALVLIGIGAAAAT
WP_371512512.1	Microbacterium paraoxydans	NZ_JAPWBK010000002.1	282628	282754	+	MTAALPALEFTELEAMDAPGDADDYIRGFAVGVIIGILALT
WP_371512512.1	Microbacterium paraoxydans	NZ_JAPWBK010000002.1	282764	282884	+	MQSTSLEFLELEQIDTPLEWWEHASYIIAIIGGAAAIAT
WP_105950298.1	Microbacterium paraoxydans	NZ_JBFBMG010000003.1	268616	268751	+	MNESTEMSIRFQELDPMEAPSWDSFYQGVIGALVLIGIGAAAAT
WP_105950298.1	Microbacterium paraoxydans	NZ_JBFBMG010000003.1	268794	268920	+	MTAALPALEFTELEAMDAPGDADDYIRGFAVGVIIGILALT
WP_105950298.1	Microbacterium paraoxydans	NZ_JBFBMG010000003.1	268930	269050	+	MQSTSLEFLELEQIDTPLEWWEHASYIIAIIGGAAAIAT
WP_267415586.1	Microbacterium oxydans	NZ_CP092891.1	2809633	2809513	-	MQTNPLEFVELEHIDAPLEWWEHASYIIAIIGGAAAIAT
WP_267415586.1	Microbacterium oxydans	NZ_CP092891.1	2809793	2809667	-	MQTAMPTLEFTELEAMEALNDTDDFMRGFAVGVIIGILALT
WP_267415586.1	Microbacterium oxydans	NZ_CP092891.1	2809959	2809827	-	MKDVEKRIQFQELEQMEAPSWDSFYKGVIGALVLIGIGAAAAT
NWL26518.1	Paenarthrobacter ureafaciens	QJRA01000035.1	20286	20427	+	MISTAHRPLDLGIQELETIAVPDDWSERIHGITVGLAIITITVGIT
NWL26518.1	Paenarthrobacter ureafaciens	QJRA01000035.1	20495	20621	+	MQKQLNLSVQELEALDTPDFNNWFIGVSQGVALGLIAVGIT
NWL26518.1	Paenarthrobacter ureafaciens	QJRA01000035.1	20666	20792	+	MTLQLQVEELENLDTPDETPWYMRVGDVIIIAGIVVAIATT
WP_311764312.1	Arthrobacter ipis	NZ_JAAOXD010000002.1	120787	120928	+	MTNLPLDLDVAELETMEAPDFWGGFVVGVGAGIAALGTAAAIVALT
WP_311764312.1	Arthrobacter ipis	NZ_JAAOXD010000002.1	120952	121123	+	MSNMLELMDASATPLDLAIDELEQLEAPGFWDTAAGFGAGVLVGAALVGGGVLILT
WP_045824106.1	Williamsia herbipolensis	NZ_JXYP01000031.1	36680	36854	+	MKSPHGNPKSIELALQEFEVEQLDDLDAPGWSDALSAIGGLSVGGAISYSAAVSILT
WP_045824106.1	Williamsia herbipolensis	NZ_JXYP01000031.1	37173	37326	+	MTSKTTELALQEFDVEQLEDLDAMDWGTSFATSLGAGAAVSAAISIAALT
WP_256869633.1	Paenarthrobacter ureafaciens	NZ_QJRA01000035.1	20286	20427	+	MISTAHRPLDLGIQELETIAVPDDWSERIHGITVGLAIITITVGIT
WP_256869633.1	Paenarthrobacter ureafaciens	NZ_QJRA01000035.1	20495	20621	+	MQKQLNLSVQELEALDTPDFNNWFIGVSQGVALGLIAVGIT
WP_256869633.1	Paenarthrobacter ureafaciens	NZ_QJRA01000035.1	20666	20792	+	MTLQLQVEELENLDTPDETPWYMRVGDVIIIAGIVVAIATT
WP_158297214.1	Zhihengliuella sp. ISTPL4	NZ_CP025422.1	3392806	3392941	+	MNESTETSIRFQELEPMEAPSWDSFYKGVIGALVLIGIGAAAAT
WP_158297214.1	Zhihengliuella sp. ISTPL4	NZ_CP025422.1	3392983	3393109	+	MSTATPALEFTELEAMDALNDGDDFMRGFAVGVIIGILALT
WP_158297214.1	Zhihengliuella sp. ISTPL4	NZ_CP025422.1	3393119	3393239	+	MQNTSLEFLELEQIDTPLEWWEHASYIIAIIGGAAAIAT
WP_307380220.1	Microbacterium sp. W4I20	NZ_JAUSYB010000001.1	3676400	3676526	+	MSALDLRIEELPAMDAPSEWGDFVNGVLTGLAIVAIGAAVT
WP_307380220.1	Microbacterium sp. W4I20	NZ_JAUSYB010000001.1	3676574	3676700	+	MEISNELRFEELESMDAPDFWTWYAAVKIGVVVGIIGLAAT
WP_307380220.1	Microbacterium sp. W4I20	NZ_JAUSYB010000001.1	3676756	3676864	+	MDLSFEEIEAMDAPEPWYIIVGDIIIIVGAAVALT
WP_228145602.1	Paenarthrobacter sp. YL	NZ_JBEURK010000001.1	4041288	4041162	-	MTLQLQVEELENLDTPDETPWYMRVGDVIIIAGVVVAIATT
WP_228145602.1	Paenarthrobacter sp. YL	NZ_JBEURK010000001.1	4041459	4041333	-	MQKQLNLSIQELEALDTPDFNNWFIGVSQGVALGLIAVGIT
WP_228145602.1	Paenarthrobacter sp. YL	NZ_JBEURK010000001.1	4041653	4041512	-	MISTAHRPLDLGIQELETIAVPDDWSERIHGITVGLAIITITVGIT
WP_378874299.1	Microbacterium oxydans	NZ_JBHVGP010000001.1	383968	384103	+	MKENMQKTIQFQELDAMEAPSWDSFYQGVIGALVLIGIGAAAAT
WP_378874299.1	Microbacterium oxydans	NZ_JBHVGP010000001.1	384144	384270	+	MQAAMPTLEFTELEAMDALNDTDDYMRGFAVGVIIGILALT
WP_378874299.1	Microbacterium oxydans	NZ_JBHVGP010000001.1	384306	384426	+	MQTTSLEFSELEQIDAPTEWWEHASYIIAIIGGAAAIAT
WP_136052570.1	Microbacterium sp. K36	NZ_SSDN01000095.1	11146	11026	-	MQTTSLEFLELEQIDTPLEWWEHASYIIAIIGGAAAIAT
WP_136052570.1	Microbacterium sp. K36	NZ_SSDN01000095.1	11282	11156	-	MTAALPTLEFTELDAMDAPGDADDYIRGFAVGVIIGILALT
WP_136052570.1	Microbacterium sp. K36	NZ_SSDN01000095.1	11460	11325	-	MNESTETSIRFQELDPMEAPSWDSFYQGVIGALVLIGIGAAAAT
WP_259362700.1	Paenarthrobacter sp. SL	NZ_JBEURN010000001.1	4113089	4112963	-	MTLQLQVEELENLDTPDETPWYMRVGDVIIIAGVVVAIATT
WP_259362700.1	Paenarthrobacter sp. SL	NZ_JBEURN010000001.1	4113260	4113134	-	MQKQLNLSIQELEALDTPDFNNWFIGVSQGVALGLIAVGIT
WP_259362700.1	Paenarthrobacter sp. SL	NZ_JBEURN010000001.1	4113454	4113313	-	MISTAHRPLDLGIQELETIAVPDDWSERIHGITVGLAIITITVGIT
WP_376100574.1	Microbacterium sp. NPDC055988	NZ_JBHJXY010000001.1	135169	135049	-	MQTKSLEFQELEQIDSPLEWWEHASYIIAIIGGAAAIAT
WP_376100574.1	Microbacterium sp. NPDC055988	NZ_JBHJXY010000001.1	135330	135204	-	MQATTPKLEFTELEAMEALNDADDYMRGFAVGVIIGILALT
WP_376100574.1	Microbacterium sp. NPDC055988	NZ_JBHJXY010000001.1	135494	135371	-	MEKQIHFQELEEMDAPDWESFYRGVGSALILIGIGAAAAT
WP_326335228.1	Paenarthrobacter ureafaciens	NZ_JAYLLI010000006.1	219757	219898	+	MISTAHRPLDLGIQELETIAVPDDWSERIHGITVGLAIITITVGIT
WP_326335228.1	Paenarthrobacter ureafaciens	NZ_JAYLLI010000006.1	219966	220092	+	MQKQLNLSVQELEALDTPDFNNWFIGVSQGVALGLIAVGIT
WP_326335228.1	Paenarthrobacter ureafaciens	NZ_JAYLLI010000006.1	220137	220263	+	MTLQLQVEELENLDTPDETPWYMRVGDVIIIAGIVVAIATT
UKA62401.1	Arthrobacter sp. FW306-04-A	CP084559.1	3865575	3865437	-	MIATSNLQLTIEELENLDTPDDTPWYIRVGDVIIIAGIVVGIAAT
UKA62401.1	Arthrobacter sp. FW306-04-A	CP084559.1	3865753	3865627	-	MQEQLNISIQEIESMDTPDFNNWFIGVSQGVAIGIIAVSIT
UKA62401.1	Arthrobacter sp. FW306-04-A	CP084559.1	3865948	3865804	-	MNSTVAPRRLDLEIQELESIEVPDDWSERIHGITVGLALVGIAVTIT
WP_378783759.1	Microbacterium oxydans	NZ_JBHVAY010000001.1	1010075	1010210	+	MKENTQKTIQFQELDAMEAPSWDSFYQGVIGALVLIGIGAAAAT
WP_378783759.1	Microbacterium oxydans	NZ_JBHVAY010000001.1	1010251	1010377	+	MQAAMPTLEFTELEAMDALNDTDDYMRGFAVGVIIGILALT
WP_378783759.1	Microbacterium oxydans	NZ_JBHVAY010000001.1	1010413	1010533	+	MQTTSLEFSELEQIDAPTEWWEHASYIIAIIGGAAAIAT
MEV7800443.1	Microbacterium foliorum	JBFBHS010000002.1	542582	542717	+	MNESVDTRIQFQELEGMDAPSWESFYQGAISALVLIGIGAAAAT
MEV7800443.1	Microbacterium foliorum	JBFBHS010000002.1	542757	542883	+	MHAAMPTLEFTELEAMEAPDDALDWTRGFAVGVIIGIIALT
MEV7800443.1	Microbacterium foliorum	JBFBHS010000002.1	542920	543040	+	MQTTSLEFVELEHIDAPLEWWEHASYIIAIIGGAAAIAT
WP_113681361.1	Microbacterium sp. H6	NZ_QOAY01000203.1	35104	35239	+	MKENTQKTIQFQELDAMEAPSWDSFYQGVIGALVLIGIGAAAAT
WP_113681361.1	Microbacterium sp. H6	NZ_QOAY01000203.1	35280	35406	+	MQAAMPTLEFTELEAMDALNDTDDYMRGFAVGVIIGILALT
WP_113681361.1	Microbacterium sp. H6	NZ_QOAY01000203.1	35442	35562	+	MQTTSLEFSELEQIDAPTEWWEHASYIIAIIGGAAAIAT
WP_241650879.1	Paenarthrobacter ureafaciens	NZ_SBHM01000007.1	556149	556023	-	MTLQLQVEELENLDTPDETPWYMRVGDVIIIAGVVVAIATT
WP_241650879.1	Paenarthrobacter ureafaciens	NZ_SBHM01000007.1	556320	556194	-	MQKQLNLSIQELEALDTPDFNNWFIGVSQGVALGLIAVGIT
WP_241650879.1	Paenarthrobacter ureafaciens	NZ_SBHM01000007.1	556514	556373	-	MISTAHRPLDLGIQELETIAVPDDWSERIHGITVGLAIITITVGIT
WP_179515842.1	Microbacterium sp. JAI119	NZ_JACCCK010000001.1	849227	849362	+	MKENTQKTIQFQELDAMEAPSWDSFYQGVIGALVLIGIGAAAAT
WP_179515842.1	Microbacterium sp. JAI119	NZ_JACCCK010000001.1	849403	849529	+	MQAAMPTLEFTELEAMDALNDTDDYMRGFAVGVIIGILALT
WP_179515842.1	Microbacterium sp. JAI119	NZ_JACCCK010000001.1	849565	849685	+	MQTTSLEFSELEQIDAPTEWWEHASYIIAIIGGAAAIAT
WP_321171922.1	[Arthrobacter] sp. ATCC 21022	NZ_CP014196.1	3657284	3657158	-	MTLQLQVEELENLDTPDETPWYMRVGDVIIIAGVVVAIATT
WP_321171922.1	[Arthrobacter] sp. ATCC 21022	NZ_CP014196.1	3657455	3657329	-	MQKQLNLSIQELEALDTPDFNNWFIGVSQGVALGLIAVGIT
WP_321171922.1	[Arthrobacter] sp. ATCC 21022	NZ_CP014196.1	3657649	3657508	-	MISTAHRPLDLGIQELETIAVPDDWSERIHGITVGLAIITITVGIT
WP_262001288.1	Microbacterium sp. Mcb102	NZ_JALJRG010000002.1	85096	84976	-	MLTRSLEFQELEQIDAPLEWWEHAGYIIAIIGGAAAIAT
WP_262001288.1	Microbacterium sp. Mcb102	NZ_JALJRG010000002.1	85257	85131	-	MQATMPKLEFTELEAMEALNDGEDFLRGFAAGVIIGILALT
WP_262001288.1	Microbacterium sp. Mcb102	NZ_JALJRG010000002.1	85434	85299	-	MNNGVERQICFQELDEMEAPSWESFYEGAIGALILIGIGAAAAT
WP_235562447.1	Microbacterium sp. Root1433D1	NZ_LMFN01000001.1	496448	496328	-	MQTESLEFTELEHIDAPLEWWEHASYIIAIIGGAAAIAT
WP_235562447.1	Microbacterium sp. Root1433D1	NZ_LMFN01000001.1	496610	496484	-	MHTAMPTLEFTELEAMEALNDTDDYIRGFAVGVIIGILALT
WP_235562447.1	Microbacterium sp. Root1433D1	NZ_LMFN01000001.1	496785	496650	-	MGRNEETSIRFQELETMEAPSWESFYQGAIGALVLIGIGAAAAT
WP_140037810.1	Microbacterium foliorum	NZ_CP041040.1	2700271	2700151	-	MQTKSLEFVELEHIDAPLEWWEHASYIIAIIGGAAAIAT
WP_140037810.1	Microbacterium foliorum	NZ_CP041040.1	2700433	2700307	-	MHAAMPTLEFTELEAMEAPDDALDWTRGFAVGVIIGIIALT
WP_140037810.1	Microbacterium foliorum	NZ_CP041040.1	2700608	2700473	-	MNESVHTHIQFQELEGMDAPSWESFYQGAISALVLIGIGAAAAT
PRA80867.1	Microbacterium sp. MYb66	PCOV01000004.1	157985	158120	+	MNHSMEKQIHFQELEEMDAPDWESFYRGVGSALILIGIGAAAAT
PRA80867.1	Microbacterium sp. MYb66	PCOV01000004.1	158161	158287	+	MQATTPKLEFTELEAMEALNDADDYMRGFAVGVIIGILALT
WP_257613943.1	Arthrobacter sp. 31Y	NZ_JAFW01000001.1	1614769	1614631	-	MIASSNLQLSIEELENLDTPDDTPWYIRVGDVIIIAGVVVGLAAT
WP_257613943.1	Arthrobacter sp. 31Y	NZ_JAFW01000001.1	1614949	1614823	-	MQNQLNISVQEIESMDTPDFNNWFIGVTQGVAIGVIAVSIT
WP_257613943.1	Arthrobacter sp. 31Y	NZ_JAFW01000001.1	1615139	1614998	-	MNSTALKALDLNIQELEAMDVPDDWDERIKGITAGLALVGIAIGIT
MEV8171881.1	Microbacterium sp. NPDC077486	JBFBMF010000003.1	304929	305064	+	MNDSTEMSIRFQELDPMEAPSWDSFYQGVIGALVLIGIGAAAAT
MEV8171881.1	Microbacterium sp. NPDC077486	JBFBMF010000003.1	305108	305234	+	MTAALPALEFTELEAMDAPGDADDYIRGFAVGVIIGILALT
MEV8171881.1	Microbacterium sp. NPDC077486	JBFBMF010000003.1	305244	305364	+	MQTTSLEFLELEQIDTPLEWWEHASYIIAIIGGAAAIAT
MEW2007459.1	Microbacterium sp. NPDC079208	JBFBLJ010000003.1	286603	286738	+	MNDSTEMSIRFQELDPMEAPSWDSFYQGVIGALVLIGIGAAAAT
MEW2007459.1	Microbacterium sp. NPDC079208	JBFBLJ010000003.1	286782	286908	+	MTAALPALEFTELEAMDAPGDADDYIRGFAVGVIIGILALT
MEW2007459.1	Microbacterium sp. NPDC079208	JBFBLJ010000003.1	286918	287038	+	MQTTSLEFLELEQIDTPLEWWEHASYIIAIIGGAAAIAT
WP_328857183.1	Williamsia herbipolensis	NZ_CP108021.1	4038937	4038784	-	MTSKTTELALQEFDVEQLEDLDAMDWGTSFATSLGAGAAVSAAISIAALT
WP_328857183.1	Williamsia herbipolensis	NZ_CP108021.1	4039430	4039256	-	MKSPHGNPKSIELALQEFEVEQLDDLDAPGWSDALSAIGGLSVGGAISYSAAVSILT
WP_308222515.1	Frankia sp. AgB32	NZ_JALKFX010000052.1	44268	44073	-	MDVLKQHESNARLDAMALDVEELEELVAAGWWKDFSSGFKSGSAAAFGAGTAVALGVGIGAAIT
WP_308222515.1	Frankia sp. AgB32	NZ_JALKFX010000052.1	44498	44309	-	MAEMVVIPAAELLPGALDFSVEELEELESPGFWKVVGFVAGAGVTGGLIYGGVYIGTGVAIT
WP_363446804.1	Microbacterium sp. NPDC078849	NZ_JBFBLS010000002.1	308579	308459	-	MQTTSLEFLELEQIDTPLEWWEHASYIIAIIGGAAAIAT
WP_363446804.1	Microbacterium sp. NPDC078849	NZ_JBFBLS010000002.1	308715	308589	-	MTAALPALEFTELEAMDAPGDADDYIRGFAVGVIIGILALT
WP_363446804.1	Microbacterium sp. NPDC078849	NZ_JBFBLS010000002.1	308894	308759	-	MNDSTEMSIRFQELDPMEAPSWDSFYQGVIGALVLIGIGAAAAT
WP_258131034.1	Microbacterium sp. MYb66	NZ_PCOV01000004.1	157997	158120	+	MEKQIHFQELEEMDAPDWESFYRGVGSALILIGIGAAAAT
WP_258131034.1	Microbacterium sp. MYb66	NZ_PCOV01000004.1	158161	158287	+	MQATTPKLEFTELEAMEALNDADDYMRGFAVGVIIGILALT
WP_258131034.1	Microbacterium sp. MYb66	NZ_PCOV01000004.1	158322	158442	+	MQTKSLEFQELEQIDSPLEWWEHASYIIAIIGGAAAIAT
WP_255162410.1	Microbacterium maritypicum	NZ_CP101471.1	2884010	2883890	-	MQTESLEFTELEHIDAPLEWWEHASYIIAIIGGAAAIAT
WP_255162410.1	Microbacterium maritypicum	NZ_CP101471.1	2884172	2884046	-	MHTAMPTLEFTELEAMEALNDTDDYIRGFAVGVIIGILALT
WP_255162410.1	Microbacterium maritypicum	NZ_CP101471.1	2884347	2884212	-	MGRNEETSIRFQELETMEAPSWESFYQGAIGALVLIGIGAAAAT
MCX6467785.1	Mycobacteriales bacterium	JAPLAS010000014.1	11015	11189	+	MKSPHGNPKSIELALQEFEVEQLDDLDAPGWSDALSAIGGLSVGGAISYSAAVSILT
MCX6467785.1	Mycobacteriales bacterium	JAPLAS010000014.1	11508	11661	+	MTSKTTELALQEFDVEQLEDLDAMDWGTSFATSLGAGAAVSAAISIAALT
WP_192013508.1	Microbacterium sp. CFBP 8794	NZ_JACYTT010000003.1	391677	391800	+	MTSTLDFVELDSMDAPGDGFDWFRGFSYGVALGLIALSAT
WP_192013508.1	Microbacterium sp. CFBP 8794	NZ_JACYTT010000003.1	391864	391987	+	MQKDLALQFEELDDLDTPLAWWEHAGYIIAIAAGVVGIAT
WP_280568608.1	Microbacterium sp. NPDC089313	NZ_JBFBHD010000001.1	342431	342311	-	MQTTSLEFLELEQIDTPLEWWEHASYIIAIIGGAAAIAT
WP_280568608.1	Microbacterium sp. NPDC089313	NZ_JBFBHD010000001.1	342567	342441	-	MTAALPALEFTELEAMDAPGDADDYIRGFAVGVIIGILALT
WP_280568608.1	Microbacterium sp. NPDC089313	NZ_JBFBHD010000001.1	342746	342611	-	MNDSTEMSIRFQELDPMEAPSWDSFYQGVIGALVLIGIGAAAAT
WP_315637827.1	Microbacterium sp. F6_8S_P_2B	NZ_CP133984.1	2690559	2690439	-	MQTTSLEFLELEQIDTPLEWWEHASYIIAIIGGAAAIAT
WP_315637827.1	Microbacterium sp. F6_8S_P_2B	NZ_CP133984.1	2690695	2690569	-	MTAALPALEFTELEAMDAPGDADDYIRGFAVGVIIGILALT
WP_315637827.1	Microbacterium sp. F6_8S_P_2B	NZ_CP133984.1	2690874	2690739	-	MNDSTEMSIRFQELDPMEAPSWDSFYQGVIGALVLIGIGAAAAT
WP_243541391.1	Paenarthrobacter ureafaciens	NZ_CP119413.1	3712346	3712220	-	MTLQLQVEELENLDTPDETPWYMRVGDVIIIAGVVVAIATT
WP_243541391.1	Paenarthrobacter ureafaciens	NZ_CP119413.1	3712517	3712391	-	MQKQLNLSIQELEALDTPDFNNWFIGVSQGVALGLIAVGIT
WP_243541391.1	Paenarthrobacter ureafaciens	NZ_CP119413.1	3712711	3712570	-	MISTAHRPLDLGIQELETIAVPDDWSERIHGITVGLAIITITVGIT
WP_191915843.1	Microbacterium sp. CFBP 8790	NZ_JACYTV010000001.1	455933	455810	-	MQKDLALQFEELDDLDTPLAWWEHAGYIIAIAAGVVGIAT
WP_191915843.1	Microbacterium sp. CFBP 8790	NZ_JACYTV010000001.1	456120	455997	-	MTSTLDFVELDSMDAPGDGFDWFRGFSYGVALGLIALSAT
WP_217584246.1	Microbacterium sp. KSW4-4	NZ_JAHWXJ010000001.1	1235522	1235402	-	MQSTSLEFLELEQIDTPLEWWEHASYIIAIIGGAAAIAT
WP_217584246.1	Microbacterium sp. KSW4-4	NZ_JAHWXJ010000001.1	1235658	1235532	-	MNAALPALEFTELEAMDAPGDADDYIRGFAVGVIIGILALT
WP_217584246.1	Microbacterium sp. KSW4-4	NZ_JAHWXJ010000001.1	1235836	1235701	-	MNESTEMSIRFQELDPMEAPSWDSFYQGVIGALVLIGIGAAAAT
WP_149083389.1	Microbacterium paraoxydans	NZ_JANJYX010000001.1	2706745	2706880	+	MTESTEMSIRFQELDPMEAPSWDSFYQGVISALVLIGIGAAAAT
WP_149083389.1	Microbacterium paraoxydans	NZ_JANJYX010000001.1	2706923	2707049	+	MTAALPALEFTELEAMDAPGDADDYIRGFAVGVIIGILALT
WP_149083389.1	Microbacterium paraoxydans	NZ_JANJYX010000001.1	2707059	2707179	+	MQSTSLEFLELEQIDTPLEWWEHASYIIAIIGGAAAIAT
MBO9625490.1	Microbacterium sp.	JAGIAK010000015.1	13798	13927	+	MTHALDLQIEELPVMDAPSEWTDFVNGVLTGIAIVTIGAAVT
MBO9625490.1	Microbacterium sp.	JAGIAK010000015.1	13974	14100	+	MEISTELRFEELESMDTPDFWTWYAAVKIGVVVGLIGLAAT
MBO9625490.1	Microbacterium sp.	JAGIAK010000015.1	14138	14246	+	MDLSFEEIEAMDAPEPWYIIVGDILIIIGAAVAIT
WP_242703210.1	Paenarthrobacter sp. AT5	NZ_CP136441.1	3926248	3926122	-	MTLQLQVEELENLDTPDETPWYMRVGDVIIIAGVVVAIATT
WP_242703210.1	Paenarthrobacter sp. AT5	NZ_CP136441.1	3926419	3926293	-	MQKQLNLSIQELEALDTPDFNNWFIGVSQGVALGLIAVGIT
WP_242703210.1	Paenarthrobacter sp. AT5	NZ_CP136441.1	3926613	3926472	-	MISTAHRPLDLGIQELETIAVPDDWSERIHGITVGLAIITITVGIT
WP_214820346.1	Arthrobacter sp. ISL-95	NZ_JAGGPR010000008.1	114339	114201	-	MIATSNLQLTIEELENLDTPDDTPWYIRVGDVIIIAGVVVGLAAT
WP_214820346.1	Arthrobacter sp. ISL-95	NZ_JAGGPR010000008.1	114510	114384	-	MQNQLNISIQEIESMDTPDFNNWFIGVSQGVAIGLIAVSIT
WP_214820346.1	Arthrobacter sp. ISL-95	NZ_JAGGPR010000008.1	114701	114560	-	MNSTALKALDLNIQELEAMDVPDDWDERIKGVTAGLALVGIAVAIT
WP_225855743.1	Microbacterium algeriense	NZ_WAAO01000001.1	1102284	1102419	+	MNEPAEKRIRFQELDAMEAPSWDSFYKGVIGALVLIGIGAAAAT
WP_225855743.1	Microbacterium algeriense	NZ_WAAO01000001.1	1102462	1102588	+	MHAAMPTLEFTELEAMEALNDTDDYMRGFALGVIIGILALT
WP_225855743.1	Microbacterium algeriense	NZ_WAAO01000001.1	1102622	1102742	+	MQTTSLEFLELEQIDAPLEWWEHASYIIAIIGGVAAIAT
WP_268020283.1	Arthrobacter sp. MMS18-M83	NZ_CP113343.1	3006165	3006309	+	MNNTVAPRLLDLEIQELESIEVPDDWSERIHGITVGLALVGIAVTIT
WP_268020283.1	Arthrobacter sp. MMS18-M83	NZ_CP113343.1	3006360	3006486	+	MQEQLNISIQEIESMDTPDFNNWFIGVSQGVAIGIIAVSIT
WP_268020283.1	Arthrobacter sp. MMS18-M83	NZ_CP113343.1	3006536	3006674	+	MIATSNLQLTIEELENLDTPDDTPWYIRVGDVIIIAGIVVGIAAT
WP_384258920.1	Streptomyces sp. NPDC058284	NZ_JBHVYE010000029.1	90565	90385	-	MQDDLIKDSGLELALQELETLEAPGFWSGVSTGFQATAAVVSVAGASAATYTAIAAVTT
WP_384258920.1	Streptomyces sp. NPDC058284	NZ_JBHVYE010000029.1	90840	90651	-	MNVALNPGASAHESDVLELGLQELETLEAPGWWTGAGVSVGVVSASAAAYGSWALTAAAVAT
WP_067121262.1	Microbacterium sp. H83	NZ_LWCU01000034.1	103265	103397	+	MKKSETRIQFQELDEMDAPSWESFYQGVIGALVLIGIGAAAAT
WP_067121262.1	Microbacterium sp. H83	NZ_LWCU01000034.1	103434	103560	+	MQTTIPTLEFTELEAMEAQDDALDWTRGFAVGVIIGILALT
WP_067121262.1	Microbacterium sp. H83	NZ_LWCU01000034.1	103594	103714	+	MQTESLEFQELEHIDAPLEWWEHASYIIAIIGGAAAIAT
KAB1867224.1	Microbacterium algeriense	WAAO01000001.1	1102284	1102419	+	MNEPAEKRIRFQELDAMEAPSWDSFYKGVIGALVLIGIGAAAAT
KAB1867224.1	Microbacterium algeriense	WAAO01000001.1	1102462	1102588	+	MHAAMPTLEFTELEAMEALNDTDDYMRGFALGVIIGILALT
WP_353888700.1	uncultured Microbacterium sp.	NZ_CAMLPI010000002.1	201035	201170	+	MNEPAEKRIRFQELDAMEAPSWDSFYKGVIGALVLIGIGAAAAT
WP_353888700.1	uncultured Microbacterium sp.	NZ_CAMLPI010000002.1	201213	201339	+	MHAATPTLEFTELEAMDALNDTDDYMRGFALGVIIGILALT
WP_353888700.1	uncultured Microbacterium sp.	NZ_CAMLPI010000002.1	201373	201493	+	MQTTSLEFLELEQIDAPLEWWEHASYIIAIIGGVAAIAT
WP_229778807.1	Microbacterium maritypicum	NZ_BMRS01000002.1	107234	107369	+	MGRNEETSIRFQELETMEAPSWESFYQGAIGALVLIGIGAAAAT
WP_229778807.1	Microbacterium maritypicum	NZ_BMRS01000002.1	107409	107535	+	MHTAMPTLEFTELEAMEALNDTDDYIRGFAVGVIIGILALT
WP_229778807.1	Microbacterium maritypicum	NZ_BMRS01000002.1	107571	107691	+	MQTESLEFTELEHIDAPLEWWEHASYIIAIIGGAAAIAT
AZH79529.1	Microbacterium sp. Y-01	CP024170.1	2993683	2993557	-	MHAAMPTLEFTELEAMDALNDTDDYMRGFALGVIIGILALT
AZH79529.1	Microbacterium sp. Y-01	CP024170.1	2993861	2993726	-	MNEPAEKRIRFQELDAMEAPSWDSFYKGVIGALVLIGIGAAAAT
WP_259980652.1	Microbacterium paraoxydans	NZ_JALXUB010000005.1	70791	70671	-	MQSTSLEFLELEQIDTPLEWWEHASYIIAIIGGAAAIAT
WP_259980652.1	Microbacterium paraoxydans	NZ_JALXUB010000005.1	70927	70801	-	MTAALPALEFTELEAMDAPGDADDYIRGFAVGVIIGILALT
WP_259980652.1	Microbacterium paraoxydans	NZ_JALXUB010000005.1	71105	70970	-	MNESTEMSIRFQELDPMEAPSWDSFYQGVIGALVLIGIGAAAAT
WP_141385807.1	Microbacterium maritypicum	NZ_BJNQ01000002.1	107162	107297	+	MGRNEETSIRFQELETMEAPSWESFYQGAIGALVLIGIGAAAAT
WP_141385807.1	Microbacterium maritypicum	NZ_BJNQ01000002.1	107337	107463	+	MHTAMPTLEFTELEAMEALNDTDDYIRGFAVGVIIGILALT
WP_141385807.1	Microbacterium maritypicum	NZ_BJNQ01000002.1	107499	107619	+	MQTESLEFTELEHIDAPLEWWEHASYIIAIIGGAAAIAT
WP_375082209.1	Microbacterium sp. CR_7	NZ_JAVAYF010000004.1	193680	193815	+	MDRDTDSRLRFEELDEMEAPSWESFYQGVGSALILIGIGAAAAT
WP_375082209.1	Microbacterium sp. CR_7	NZ_JAVAYF010000004.1	193857	193983	+	MNTATPTLEFIELEAMDAPDDALDWTRGFAVGVIIGILALT
WP_375082209.1	Microbacterium sp. CR_7	NZ_JAVAYF010000004.1	194018	194138	+	MHKESLEFVELEQIDAPLEWWEHAGYIIAIIGGAAAIAT
WP_270409875.1	Microbacterium maritypicum	NZ_JAQDPR010000003.1	162329	162209	-	MQTESLEFTELEHIDAPLEWWEHASYIIAIIGGAAAIAT
WP_270409875.1	Microbacterium maritypicum	NZ_JAQDPR010000003.1	162491	162365	-	MHTAMPTLEFTELEAMEALNDTDDYIRGFAVGVIIGILALT
WP_270409875.1	Microbacterium maritypicum	NZ_JAQDPR010000003.1	162666	162531	-	MGRNEETSIRFQELETMEAPSWESFYQGAIGALVLIGIGAAAAT
WP_346773342.1	Microbacterium sp. Y-01	NZ_CP024170.1	2993523	2993403	-	MQTTSLEFLELEQIDAPLEWWEHASYIIAIIGGVAAIAT
WP_346773342.1	Microbacterium sp. Y-01	NZ_CP024170.1	2993683	2993557	-	MHAAMPTLEFTELEAMDALNDTDDYMRGFALGVIIGILALT
WP_346773342.1	Microbacterium sp. Y-01	NZ_CP024170.1	2993861	2993726	-	MNEPAEKRIRFQELDAMEAPSWDSFYKGVIGALVLIGIGAAAAT
WP_264961928.1	Paenarthrobacter sp. PAE-2	NZ_JAPDNV010000007.1	66451	66325	-	MTLQLQVEELENLDTPDETPWYMRVGDVIIIAGVVVAIAAT
WP_264961928.1	Paenarthrobacter sp. PAE-2	NZ_JAPDNV010000007.1	66622	66496	-	MQKQLNLSIQELEALDTPDFNNWFIGVSQGVALGLIAVGIT
WP_264961928.1	Paenarthrobacter sp. PAE-2	NZ_JAPDNV010000007.1	66816	66675	-	MISTAHRPLDLGIQELETIAVPDDWSERIHGITVGLAIITITVGIT
GEC74318.1	Microbacterium maritypicum	BJNQ01000002.1	107162	107297	+	MGRNEETSIRFQELETMEAPSWESFYQGAIGALVLIGIGAAAAT
GEC74318.1	Microbacterium maritypicum	BJNQ01000002.1	107337	107463	+	MHTAMPTLEFTELEAMEALNDTDDYIRGFAVGVIIGILALT
GEC74318.1	Microbacterium maritypicum	BJNQ01000002.1	107499	107619	+	MQTESLEFTELEHIDAPLEWWEHASYIIAIIGGAAAIAT
WP_270366216.1	Microbacterium algeriense	NZ_JAQFEO010000002.1	435123	435003	-	MQTTSLEFLELEQIDAPLEWWEHASYIIAIIGGVAAIAT
WP_270366216.1	Microbacterium algeriense	NZ_JAQFEO010000002.1	435283	435157	-	MHAAMPTLEFTELEAMDALNDTDDYMRGFALGVIIGILALT
WP_270366216.1	Microbacterium algeriense	NZ_JAQFEO010000002.1	435461	435326	-	MNEPAEKRIRFQELDAMEAPSWDSFYKGVIGALVLIGIGAAAAT
WP_278611478.1	Paenarthrobacter ureafaciens	NZ_JAFKJF010000031.1	17548	17689	+	MISTAHRPLDLGIQELETIAVPDDWSERIHGITVGLAIITITVGIT
WP_278611478.1	Paenarthrobacter ureafaciens	NZ_JAFKJF010000031.1	17742	17868	+	MQKQLNLSIQELEALDTPDFNNWFIGVSQGVALGLIAVGIT
WP_278611478.1	Paenarthrobacter ureafaciens	NZ_JAFKJF010000031.1	17913	18039	+	MTLQLQVEELENLDTPDETPWYMRVGDVIIIAGVVVAIATT
WP_144882388.1	Microbacterium paraoxydans	NZ_VEHI01000003.1	270223	270358	+	MNESTEMSIRFQELDPMEAPSWDSFYQGVIGALVLIGIGAAAAT
WP_144882388.1	Microbacterium paraoxydans	NZ_VEHI01000003.1	270401	270527	+	MTAALPALEFTELEAMDAPGDADDYIRGFAVGVIIGILALT
WP_144882388.1	Microbacterium paraoxydans	NZ_VEHI01000003.1	270537	270657	+	MQSTSLEFLELEQIDTPLEWWEHASYIIAIIGGAAAIAT
WP_268776702.1	Microbacterium paraoxydans	NZ_JAPSER010000002.1	276995	277130	+	MNDSTEMSIRFQELDPMEAPSWDSFYQGVIGALVLIGIGAAAAT
WP_268776702.1	Microbacterium paraoxydans	NZ_JAPSER010000002.1	277174	277300	+	MTAALPALEFTELEAMDAPGDADDYIRGFAVGVIIGILALT
WP_268776702.1	Microbacterium paraoxydans	NZ_JAPSER010000002.1	277310	277430	+	MQTTSLEFLELEQIDTPLEWWEHASYIIAIIGGAAAIAT
WP_270523185.1	Microbacterium algeriense	NZ_JAQFEW010000003.1	435167	435047	-	MQTTSLEFLELEQIDAPLEWWEHASYIIAIIGGVAAIAT
WP_270523185.1	Microbacterium algeriense	NZ_JAQFEW010000003.1	435327	435201	-	MHAAMPTLEFTELEAMDALNDTDDYMRGFALGVIIGILALT
WP_270523185.1	Microbacterium algeriense	NZ_JAQFEW010000003.1	435505	435370	-	MNEPAEKRIRFQELDAMEAPSWDSFYKGVIGALVLIGIGAAAAT
WP_318278784.1	Microbacterium maritypicum	NZ_BAAAIN010000002.1	1485847	1485727	-	MQTESLEFTELEHIDAPLEWWEHASYIIAIIGGAAAIAT
WP_318278784.1	Microbacterium maritypicum	NZ_BAAAIN010000002.1	1486009	1485883	-	MHTAMPTLEFTELEAMETLNDTDDYIRGFAVGVIIGILALT
WP_318278784.1	Microbacterium maritypicum	NZ_BAAAIN010000002.1	1486184	1486049	-	MGRNEETSIRFQELETMEAPSWESFYQGAIGALVLIGIGAAAAT
WP_235563133.1	Microbacterium sp. Root322	NZ_LMCS01000002.1	503006	502886	-	MQTESLEFTELEHIDAPLEWWEHASYIIAIIGGAAAIAT
WP_235563133.1	Microbacterium sp. Root322	NZ_LMCS01000002.1	503167	503041	-	MHTAMPTLEFTELEAMEALNDTDDYIRGFAVGVIIGILALT
WP_235563133.1	Microbacterium sp. Root322	NZ_LMCS01000002.1	503342	503207	-	MGRNEETSIRFQELETMEAPSWESFYQGAIGALVLIGIGAAAAT
WP_236593360.1	Paenarthrobacter ureafaciens	NZ_CP068013.1	3645752	3645626	-	MTLQLQVEELENLDTPDETPWYMRVGDVIIIAGVVVAIATT
WP_236593360.1	Paenarthrobacter ureafaciens	NZ_CP068013.1	3645923	3645797	-	MQKQLNLSIQELEALDTPDFNNWFIGVSQGVALGLIAVGIT
WP_236593360.1	Paenarthrobacter ureafaciens	NZ_CP068013.1	3646117	3645976	-	MISTAHRPLDLGIQELETIAVPDDWSERIHGITVGLAIITITVGIT
KAB1886511.1	Microbacterium maritypicum	WAAQ01000001.1	685558	685693	+	MGRNEETSIRFQELETMEAPSWESFYQGAIGALVLIGIGAAAAT
KAB1886511.1	Microbacterium maritypicum	WAAQ01000001.1	685733	685859	+	MHTAMPTLEFTELEAMETLNDTDDYIRGFAVGVIIGILALT
KQV02082.1	Microbacterium sp. Root322	LMCS01000002.1	503167	503041	-	MHTAMPTLEFTELEAMEALNDTDDYIRGFAVGVIIGILALT
KQV02082.1	Microbacterium sp. Root322	LMCS01000002.1	503342	503207	-	MGRNEETSIRFQELETMEAPSWESFYQGAIGALVLIGIGAAAAT
WP_227471525.1	Paenarthrobacter sp. YJN-5	NZ_CP053544.1	760445	760586	+	MISTAHRPLDLGIQELETIAVPDDWSERIHGITVGLAIITITVGIT
WP_227471525.1	Paenarthrobacter sp. YJN-5	NZ_CP053544.1	760639	760765	+	MQKQLNLSIQELEALDTPDFNNWFIGVSQGVALGLIAVGIT
WP_187662179.1	Microbacterium sp. Nx66	NZ_LR880474.1	2659162	2659042	-	MQTTSLEFLELEQIDTPLEWWEHASYIIAIIGGAAAIAT
WP_187662179.1	Microbacterium sp. Nx66	NZ_LR880474.1	2659298	2659172	-	MTAALPALEFTELEAMDAPGDADDYIRGFAVGVIIGILALT
WP_187662179.1	Microbacterium sp. Nx66	NZ_LR880474.1	2659477	2659342	-	MNDSTEMSIRFQELDPMEAPSWDSFYQGVIGALVLIGIGAAAAT
WP_045262361.1	Microbacterium oxydans	NZ_JYIV01000014.1	16834	16966	+	MKENTQTIQFQELDAMEAPSWDSFYQGVIGALVLIGIGAAAAT
WP_045262361.1	Microbacterium oxydans	NZ_JYIV01000014.1	17006	17132	+	MQAAMPTLEFTELEAMDALNDTDDYLRGFAVGVIIGILALT
WP_045262361.1	Microbacterium oxydans	NZ_JYIV01000014.1	17168	17288	+	MQTTSLEFSELEQIDAPTEWWEHASYIIAIIGGAAAIAT
GAA1218819.1	Microbacterium maritypicum	BAAAIN010000002.1	1485847	1485727	-	MQTESLEFTELEHIDAPLEWWEHASYIIAIIGGAAAIAT
GAA1218819.1	Microbacterium maritypicum	BAAAIN010000002.1	1486009	1485883	-	MHTAMPTLEFTELEAMETLNDTDDYIRGFAVGVIIGILALT
GAA1218819.1	Microbacterium maritypicum	BAAAIN010000002.1	1486184	1486049	-	MGRNEETSIRFQELETMEAPSWESFYQGAIGALVLIGIGAAAAT
WP_298944123.1	uncultured Microbacterium sp.	NZ_CANKZA010000003.1	132159	132039	-	MHDLQLEFVELDAMDTPLEWWEHVGYIVAIIGGAVAIAT
WP_298944123.1	uncultured Microbacterium sp.	NZ_CANKZA010000003.1	132347	132203	-	MNNTLVMDNSAHRLEFTELDAMDAPDNAVDWMRGVTVGMLIGLIALT
WP_298944123.1	uncultured Microbacterium sp.	NZ_CANKZA010000003.1	132521	132392	-	MESTAVMSLEFEELDAMEAPSWESFYQGVIVGLGIIGIVAAT
WP_120776727.1	Microbacterium sp. ISL-108	NZ_JAGGPE010000001.1	175702	175582	-	MQKKSLEFVELEQIDAPLEWWEHVSYIITIVGGAAAIAT
WP_120776727.1	Microbacterium sp. ISL-108	NZ_JAGGPE010000001.1	175855	175729	-	MQAVSPRLEFTELEAMEALNDTDDFVRGFAVGVIIGILALT
WP_120776727.1	Microbacterium sp. ISL-108	NZ_JAGGPE010000001.1	176029	175897	-	MNTRVEKIQFQELDEMEAPSWESFYKGAIGALVLIGIGAAAAT
WP_370429091.1	Microbacterium sp. NRRL B-14842	NZ_JBGGGO010000018.1	15330	15465	+	MNDSTEMSIRFQELDPMEAPSWDSFYQGVIGALVLIGIGAAAAT
WP_370429091.1	Microbacterium sp. NRRL B-14842	NZ_JBGGGO010000018.1	15509	15635	+	MTAALPALEFTELEAMDAPGDADDYIRGFAVGVIIGILALT
WP_370429091.1	Microbacterium sp. NRRL B-14842	NZ_JBGGGO010000018.1	15645	15765	+	MQTTSLEFLELEQIDTPLEWWEHASYIIAIIGGAAAIAT
WP_011776113.1	Paenarthrobacter aurescens TC1	NC_008711.1	3839267	3839129	-	MIATSNLQLTIEELENLDTPDDTPWYIRVGDVIIIAGIVVGLAAT
WP_011776113.1	Paenarthrobacter aurescens TC1	NC_008711.1	3839439	3839313	-	MQNQLNISIQEIESMDTPDFNNWFIGVSQGVAIGLIAVSIT
WP_011776113.1	Paenarthrobacter aurescens TC1	NC_008711.1	3839631	3839487	-	MNSSTALKALDLNIQELEAMDVPDDWDERIKGITAGLALVGIAVAIT
MDX2401292.1	Microbacterium algeriense	JAMYEL010000012.1	47676	47550	-	MHAATPTLEFTELEAMDALNDTDDYMRGFALGVIIGILALT
MDX2401292.1	Microbacterium algeriense	JAMYEL010000012.1	47854	47719	-	MNEPAEKRIRFQELDAMEAPSWDSFYKGVIGALVLIGIGAAAAT
WP_341955081.1	Microbacterium sp. LWH13-1.2	NZ_CP151635.1	2279500	2279380	-	MQTDSLEFLELEQIDAPLEWWEHASYIIAIIGSAAAIAT
WP_341955081.1	Microbacterium sp. LWH13-1.2	NZ_CP151635.1	2279662	2279536	-	MRSATPTLEFQELESMEALDDALDFTRGFAVGVIIGIFALT
WP_341955081.1	Microbacterium sp. LWH13-1.2	NZ_CP151635.1	2279834	2279699	-	MTESAGPQLQFQELEAMDAPSWDSFYKGVLGALVLIGIGAAAAT
WP_313895389.1	Microbacterium lacticum	NZ_JAKNQG010000094.1	3974	4103	+	MESTAVMSLEFEELDAMEAPSWESFYQGVLVGLGIIGIVAAT
WP_313895389.1	Microbacterium lacticum	NZ_JAKNQG010000094.1	4148	4292	+	MNNTLVMDNSAHRLEFTELDAMDAPDNAVDWMRGVTVGMLIGLIALT
WP_313895389.1	Microbacterium lacticum	NZ_JAKNQG010000094.1	4336	4456	+	MHDLQLEFVELDAMDTPIEWWEHVGYIVTIIGGAVAIAT
WP_036323081.1	Microbacterium maritypicum	NZ_JAGMUS010000002.1	17230	17110	-	MQTESLEFTELEHIDAPLEWWEHASYIIAIIGGAAAIAT
WP_036323081.1	Microbacterium maritypicum	NZ_JAGMUS010000002.1	17392	17266	-	MHTAMPTLEFTELEAMEALNDTDDYIRGFAVGVIIGILALT
WP_036323081.1	Microbacterium maritypicum	NZ_JAGMUS010000002.1	17567	17432	-	MGRNEETSIRFQELETMEAPSWESFYQGAIGALVLIGIGAAAAT
WP_311244577.1	Microbacterium sp. WCS2018Hpa-23	NZ_JAVTIZ010000005.1	130389	130269	-	MQTDSLEFLELEQIDAPLEWWEHASYIIAIIGSAAAIAT
WP_311244577.1	Microbacterium sp. WCS2018Hpa-23	NZ_JAVTIZ010000005.1	130551	130425	-	MRSATPTLEFQELESMEALDDALDFTRGFAVGVIIGIFALT
WP_311244577.1	Microbacterium sp. WCS2018Hpa-23	NZ_JAVTIZ010000005.1	130722	130587	-	MIESAGPQLQFQELEAMDAPSWDSFYKGVLGALVLIGIGAAAAT
MBD1541813.1	Arthrobacter ipis	JAAOXD010000002.1	120787	120928	+	MTNLPLDLDVAELETMEAPDFWGGFVVGVGAGIAALGTAAAIVALT
MBD1541813.1	Arthrobacter ipis	JAAOXD010000002.1	120952	121123	+	MSNMLELMDASATPLDLAIDELEQLEAPGFWDTAAGFGAGVLVGAALVGGGVLILT
WP_302793212.1	Microbacterium maritypicum	NZ_CP130429.1	376456	376336	-	MQTESLEFTELEHIDAPLEWWEHASYIIAIIGGAAAIAT
WP_302793212.1	Microbacterium maritypicum	NZ_CP130429.1	376618	376492	-	MHTAMPTLEFTELEAMEALNDTDDYIRGFAVGVIIGILALT
WP_302793212.1	Microbacterium maritypicum	NZ_CP130429.1	376793	376658	-	MGRNEETSIRFQELETMEAPSWESFYQGAIGALVLIGIGAAAAT
WP_319032365.1	Microbacterium algeriense	NZ_JAMYEL010000012.1	47516	47396	-	MQTTSLEFLELEQIDAPLEWWEHASYIIAIIGGVAAIAT
WP_319032365.1	Microbacterium algeriense	NZ_JAMYEL010000012.1	47676	47550	-	MHAATPTLEFTELEAMDALNDTDDYMRGFALGVIIGILALT
WP_319032365.1	Microbacterium algeriense	NZ_JAMYEL010000012.1	47854	47719	-	MNEPAEKRIRFQELDAMEAPSWDSFYKGVIGALVLIGIGAAAAT
EYT61597.1	Microbacterium sp. UCD-TDU	KB454446.1	505264	505138	-	MHTAMPTLEFTELEAMEALNDTDDYIRGFAVGVIIGILALT
EYT61597.1	Microbacterium sp. UCD-TDU	KB454446.1	505439	505304	-	MGRNEETSIRFQELETMEAPSWESFYQGAIGALVLIGIGAAAAT
WP_259951365.1	Microbacterium sp. p3-SID337	NZ_JAMBDP010000025.1	10187	10322	+	MNDSTEMSIRFQELDPMEAPSWDSFYQGVIGALVLIGIGAAAAT
WP_259951365.1	Microbacterium sp. p3-SID337	NZ_JAMBDP010000025.1	10366	10492	+	MTAALPALEFTELEAMDAPGDADDYIRGFAVGVIIGILALT
WP_259951365.1	Microbacterium sp. p3-SID337	NZ_JAMBDP010000025.1	10502	10622	+	MQTTSLEFLELEQIDTPLEWWEHASYIIAIIGGAAAIAT
WP_210065909.1	Pseudarthrobacter sp. PvP004	NZ_JAGINL010000001.1	4807174	4807318	+	MNSSPALKALDLNIQELEAMDVPDDWDERIKGITAGLALVGIAVAIT
WP_210065909.1	Pseudarthrobacter sp. PvP004	NZ_JAGINL010000001.1	4807366	4807492	+	MQNQLNISIQEIESMDTPDFNNWFIGVSQGVAIGLIAVSIT
WP_210065909.1	Pseudarthrobacter sp. PvP004	NZ_JAGINL010000001.1	4807539	4807677	+	MIATSNLQLTIEELENLDTPDDTPWYIRVGDVIIIAGIVVGLAAT
XAZ30962.1	Paenarthrobacter ureafaciens	CP152471.1	3708750	3708624	-	MTLQLQVEELENLDTPDETPWYMRVGDVIIIAGVVVAIATT
XAZ30962.1	Paenarthrobacter ureafaciens	CP152471.1	3708921	3708795	-	MQKQLNLSIQELEALDTPDFNNWFIGVSQGVALGLIAVGIT
XAZ30962.1	Paenarthrobacter ureafaciens	CP152471.1	3709115	3708974	-	MISTAHRPLDLGIQELETIAVPDDWSERIHGITVGLAIITITVGIT
WP_288871262.1	uncultured Microbacterium sp.	NZ_CAMLPI010000002.1	201035	201170	+	MNEPAEKRIRFQELDAMEAPSWDSFYKGVIGALVLIGIGAAAAT
WP_288871262.1	uncultured Microbacterium sp.	NZ_CAMLPI010000002.1	201213	201339	+	MHAATPTLEFTELEAMDALNDTDDYMRGFALGVIIGILALT
WP_288871262.1	uncultured Microbacterium sp.	NZ_CAMLPI010000002.1	201373	201493	+	MQTTSLEFLELEQIDAPLEWWEHASYIIAIIGGVAAIAT
WP_288871262.1	uncultured Microbacterium sp.	NZ_CAMLPI010000002.1	220085	220241	+	MTTALYRRYRPEAFGEMIGQSQVTDPLMTALRGDRVGHAYLFSGPRGCGKT
WP_219870169.1	Microbacterium sp. PAMC22086	NZ_CP080380.1	1427468	1427603	+	MGRNEETSIRFQELETMEAPSWESFYQGAIGALVLIGIGAAAAT
WP_219870169.1	Microbacterium sp. PAMC22086	NZ_CP080380.1	1427643	1427769	+	MHTAMPTLEFTELEAMEALNDTDDYIRGFAVGVIIGILALT
WP_219870169.1	Microbacterium sp. PAMC22086	NZ_CP080380.1	1427805	1427925	+	MQTESLEFTELEHIDAPLEWWEHASYIIAIIGGAAAIAT
WP_270366215.1	Microbacterium algeriense	NZ_JAQFEO010000002.1	416411	416255	-	MTTALYRRYRPEAFGEMIGQSQVTDPLMTALRGDRVGHAYLFSGPRGCGKT
WP_270366215.1	Microbacterium algeriense	NZ_JAQFEO010000002.1	435123	435003	-	MQTTSLEFLELEQIDAPLEWWEHASYIIAIIGGVAAIAT
WP_270366215.1	Microbacterium algeriense	NZ_JAQFEO010000002.1	435283	435157	-	MHAAMPTLEFTELEAMDALNDTDDYMRGFALGVIIGILALT
WP_270366215.1	Microbacterium algeriense	NZ_JAQFEO010000002.1	435461	435326	-	MNEPAEKRIRFQELDAMEAPSWDSFYKGVIGALVLIGIGAAAAT
WP_105671475.1	Microbacterium sp. MYb62	NZ_PCOY01000020.1	18163	18298	+	MNNAVETQIHFQELDEMEAPSWESFYRGVGSALVLIGIGAAAAT
WP_105671475.1	Microbacterium sp. MYb62	NZ_PCOY01000020.1	18337	18463	+	MQGTMPKLEFTELEAMEALNDADDYMRGFAVGVIIGILALT
WP_105671475.1	Microbacterium sp. MYb62	NZ_PCOY01000020.1	18499	18619	+	MQTRTLEFLELEQIDAPLEWWEHASYIIAIIGGAAAIAT
WP_124896230.1	Microbacterium sp. Y-01	NZ_CP024170.1	2974811	2974655	-	MTTALYRRYRPEAFGEMIGQSQVTDPLMTALRGDRVGHAYLFSGPRGCGKT
WP_124896230.1	Microbacterium sp. Y-01	NZ_CP024170.1	2993523	2993403	-	MQTTSLEFLELEQIDAPLEWWEHASYIIAIIGGVAAIAT
WP_124896230.1	Microbacterium sp. Y-01	NZ_CP024170.1	2993683	2993557	-	MHAAMPTLEFTELEAMDALNDTDDYMRGFALGVIIGILALT
WP_124896230.1	Microbacterium sp. Y-01	NZ_CP024170.1	2993861	2993726	-	MNEPAEKRIRFQELDAMEAPSWDSFYKGVIGALVLIGIGAAAAT
WP_319032364.1	Microbacterium algeriense	NZ_JAMYEL010000012.1	28804	28648	-	MTTALYRRYRPEAFGEMIGQSQVTDPLMTALRGDRVGHAYLFSGPRGCGKT
WP_319032364.1	Microbacterium algeriense	NZ_JAMYEL010000012.1	47516	47396	-	MQTTSLEFLELEQIDAPLEWWEHASYIIAIIGGVAAIAT
WP_319032364.1	Microbacterium algeriense	NZ_JAMYEL010000012.1	47676	47550	-	MHAATPTLEFTELEAMDALNDTDDYMRGFALGVIIGILALT
WP_319032364.1	Microbacterium algeriense	NZ_JAMYEL010000012.1	47854	47719	-	MNEPAEKRIRFQELDAMEAPSWDSFYKGVIGALVLIGIGAAAAT
WP_210675518.1	Microbacterium sp. BLY	NZ_JAGKSR010000001.1	127763	127643	-	MPTTALEFIELEQIDTPLEWWEHASYIIAIIGGAAAIAT
WP_210675518.1	Microbacterium sp. BLY	NZ_JAGKSR010000001.1	127899	127773	-	MTAATPTLEFTELDAMDALTDTDDYIRGFAVGVIIGILALT
WP_210675518.1	Microbacterium sp. BLY	NZ_JAGKSR010000001.1	128076	127941	-	MNESTEMTIRFQELDAMEAPSWDSFYQGVIGALVLIGIGAAAAT
WP_314473240.1	uncultured Microbacterium sp.	NZ_CAUQYY010000001.1	484286	484421	+	MGRNEETSIRFQELETMEAPSWESFYQGAIGALVLIGIGAAAAT
WP_314473240.1	uncultured Microbacterium sp.	NZ_CAUQYY010000001.1	484461	484587	+	MHTAMPTLEFTELEAMEALNDTDDYIRGFAVGVIIGILALT
WP_314473240.1	uncultured Microbacterium sp.	NZ_CAUQYY010000001.1	484623	484743	+	MQTESLEFTELEHIDAPLEWWEHASYIIAIIGGAAAIAT
WP_127482872.1	Microbacterium oxydans	NZ_CP031338.1	3002684	3002564	-	MQTESLEFTELEHIDAPLEWWEHASYIIAIIGGAAAIAT
WP_127482872.1	Microbacterium oxydans	NZ_CP031338.1	3002846	3002720	-	MHTAMPTLEFTELEAMEALNDTDDYIRGFAVGVIIGILALT
WP_127482872.1	Microbacterium oxydans	NZ_CP031338.1	3003021	3002886	-	MGRNEETSIRFQELETMEAPSWESFYQGAIGALVLIGIGAAAAT
WP_267218082.1	Paenarthrobacter ureafaciens	NZ_JAAGBD020000006.1	148737	148878	+	MISTAHRPLDLGIQELETIAVPDDWSERIHGITVGLAIITITVGIT
WP_267218082.1	Paenarthrobacter ureafaciens	NZ_JAAGBD020000006.1	148945	149071	+	MQKQLNLSIQELEALDTPDFNNWFIGVSQGVALGLIAVGIT
WP_267218082.1	Paenarthrobacter ureafaciens	NZ_JAAGBD020000006.1	149116	149242	+	MTLQLQVEELENLDTPDETPWYMRVGDVIIIAGVVVAIATT
WP_301112299.1	Microbacterium sp.	NZ_JARBTO010000028.1	25142	25016	-	MHEKSTGLWFEELDEADAPMSPEEWAFNIITFGAALVGLAT
WP_301112299.1	Microbacterium sp.	NZ_JARBTO010000028.1	25310	25190	-	MELSPQFRFEEIEGMEAPDSDFYVGFKLAIVLGLIAVAT
WP_301112299.1	Microbacterium sp.	NZ_JARBTO010000028.1	25493	25361	-	MNEKREGEFAFEEIEGVDAPSADTFWWGMWSGVTVVAAAVALT
WP_014922773.1	Arthrobacter sp. Rue61a	NC_018531.1	3973995	3973857	-	MIATSNLQLTIEELENLDTPDDTPWYIRVGDVIIIAGIVVGLAAT
WP_014922773.1	Arthrobacter sp. Rue61a	NC_018531.1	3974167	3974041	-	MQNQLNISIQEIESMDTPDFNNWFIGVSQGVAIGLIAVSIT
WP_014922773.1	Arthrobacter sp. Rue61a	NC_018531.1	3974359	3974215	-	MNSSTALKALDLNIQELEAMDVPDDWDERIKGITAGLALVGIAVAIT
MEV7608199.1	Microbacterium sp. NPDC089320	JBFBGY010000001.1	362299	362179	-	MHTEKLEFVELEHIDAPLEWWEHASYIIAIIGGAAAIAT
MEV7608199.1	Microbacterium sp. NPDC089320	JBFBGY010000001.1	362460	362334	-	MRSATPTLEFTELEAMEAQDDALDWTRGFAVGVIIGILALT
MEV7608199.1	Microbacterium sp. NPDC089320	JBFBGY010000001.1	362634	362499	-	MNESVGTRLQFHELEQMDAPSWESFYQGVIGALVLIGIGAAAAT
WP_194765254.1	Microbacterium sp. UFMG61	NZ_JACAFP010000014.1	47758	47893	+	METTQTGRIEFQELDAMDAPSWESFYKGIGAALALIGIGAAAAT
WP_194765254.1	Microbacterium sp. UFMG61	NZ_JACAFP010000014.1	47930	48056	+	MQTATPTLEFTELEAMEAPDDGLDFTRGFALGVIIGIIALT
WP_194765254.1	Microbacterium sp. UFMG61	NZ_JACAFP010000014.1	48093	48213	+	MQTESLEFLELDQIDAPLEWWEHATYIIAIIAGAAAIAT
WP_194765254.1	Microbacterium sp. UFMG61	NZ_JACAFP010000014.1	58584	58392	-	MDSATAAPLSTWRFSGTLRTYQSEVLERLEPGSGVETAVRSFRCHPIRRQRRYDRFTRTAAPT
MEU4015219.1	Microbacterium sp. NPDC028030	JBEZXF010000001.1	1610083	1609936	-	MPVSGSLLDDEHPRVCAILSPALAQNKVISRTTVAHRAQSEEVGGLLT
MEU4015219.1	Microbacterium sp. NPDC028030	JBEZXF010000001.1	1630404	1630539	+	MDTKSEKRIRFQELDEMEALSWESFYQGVIGALVLIGIGAAAAT
MEU4015219.1	Microbacterium sp. NPDC028030	JBEZXF010000001.1	1630581	1630707	+	MHAEMSTLEFTELEAMEALNDTDDYIRGFAVGVIIGILALT
MEU4015219.1	Microbacterium sp. NPDC028030	JBEZXF010000001.1	1630752	1630863	+	MTLEFQELEEIDAPLEWWEHVSYIIAIIGGAAAIAT
WP_336502069.1	Microbacterium paraoxydans	NZ_JBBBVW010000007.1	112728	112608	-	MQTTSLEFLELEQIDTPLEWWEHASYIIAIIGGAAAIAT
WP_336502069.1	Microbacterium paraoxydans	NZ_JBBBVW010000007.1	112864	112738	-	MTAVLPALEFTELEAMDAPGDADDYIRGFAVGVIIGILALT
WP_336502069.1	Microbacterium paraoxydans	NZ_JBBBVW010000007.1	113043	112908	-	MNDSTEMSIRFQELDPMEAPSWDSFYQGVIGALVLIGIGAAAAT
WP_309928449.1	Arthrobacter sp. 1088	NZ_JAVDSM010000006.1	104132	103994	-	MIANPNLQLTIEELENLDTPDDTPWYMRVGDVIIIAGIFVGIAAT
WP_309928449.1	Arthrobacter sp. 1088	NZ_JAVDSM010000006.1	104318	104192	-	MQKQLNISIQEIESLETPDFNNWFIGVSQGVAIGIIAVSIT
WP_309928449.1	Arthrobacter sp. 1088	NZ_JAVDSM010000006.1	104509	104365	-	MSSTLAPRTLDLNVQELESIDVPDDWSERIHGITVGLALIGIAVSIT
AXL13488.1	Microbacterium foliorum	CP031425.1	3426712	3426595	-	MQKQLDFVELDELDAPLEWWEHVGYIVTIVGGAVAIAT
AXL13488.1	Microbacterium foliorum	CP031425.1	3426880	3426754	-	MDKTLQALDYVELDAMEAPDDANDWVRGVAVGVIIGVLALT
AXL13488.1	Microbacterium foliorum	CP031425.1	3427044	3426918	-	MNINTSQIQFEELDEMEAPSWESFYQGVIVGVGVIGILAMT
WP_045252854.1	Microbacterium foliorum	NZ_JYIU01000026.1	13478	13361	-	MQKQLDFVELDELDAPLEWWEHVGYIVTIVGGAVAIAT
WP_045252854.1	Microbacterium foliorum	NZ_JYIU01000026.1	13646	13520	-	MDKTLQALDYVELDAMEAPDDANDWVRGVAVGVIIGVLALT
WP_045252854.1	Microbacterium foliorum	NZ_JYIU01000026.1	13810	13684	-	MNINTSQIQFEELDEMEAPSWESFYQGVIVGVGVIGILAMT
WP_235036304.1	Arthrobacter sp. 18067	NZ_CACSJJ010000014.1	125658	125520	-	MIATSNLQLTIEELENLDTPDDTPWYIRVGDVIIIAGVVVGLAAT
WP_235036304.1	Arthrobacter sp. 18067	NZ_CACSJJ010000014.1	125831	125705	-	MKNQLNISIQEIESMDTPDFNNWFIGVSQGVAIGLIAVSIT
WP_235036304.1	Arthrobacter sp. 18067	NZ_CACSJJ010000014.1	126024	125880	-	MNSITALKALDLNIQELEAMDVPDDWDERIKGITAGLALVGIAVAIT
WP_226531474.1	Microbacterium paraoxydans	NZ_JAIVLG010000001.1	611666	611801	+	MIKDAEERLRFEELDDMEAPSWESFYQGAISALILIGIGAAAAT
WP_226531474.1	Microbacterium paraoxydans	NZ_JAIVLG010000001.1	611843	611969	+	MNTEVQRLEFIELEAMDALNNTDDFVRGFAVGVIIGILALT
WP_226531474.1	Microbacterium paraoxydans	NZ_JAIVLG010000001.1	612003	612123	+	MQSDLLEFQELERIDAPLEWWEHVSYIIAIIGGAAAIAT
KJL25643.1	Microbacterium foliorum	JYIU01000026.1	13478	13361	-	MQKQLDFVELDELDAPLEWWEHVGYIVTIVGGAVAIAT
KJL25643.1	Microbacterium foliorum	JYIU01000026.1	13646	13520	-	MDKTLQALDYVELDAMEAPDDANDWVRGVAVGVIIGVLALT
KJL25643.1	Microbacterium foliorum	JYIU01000026.1	13810	13684	-	MNINTSQIQFEELDEMEAPSWESFYQGVIVGVGVIGILAMT
WP_216822640.1	Microbacterium foliorum	NZ_CP031425.1	3426712	3426595	-	MQKQLDFVELDELDAPLEWWEHVGYIVTIVGGAVAIAT
WP_216822640.1	Microbacterium foliorum	NZ_CP031425.1	3426880	3426754	-	MDKTLQALDYVELDAMEAPDDANDWVRGVAVGVIIGVLALT
WP_216822640.1	Microbacterium foliorum	NZ_CP031425.1	3427044	3426918	-	MNINTSQIQFEELDEMEAPSWESFYQGVIVGVGVIGILAMT
WP_312172042.1	Microbacterium sp.	NZ_DALZXX010000107.1	3713	3848	+	METTHTGRIEFQELDAMDAPSWESFYKGIGAALVLIGIGAAAAT
WP_312172042.1	Microbacterium sp.	NZ_DALZXX010000107.1	3885	4011	+	MQTATPTLEFTELEAMEAPDDGLDFTRGFALGVIIGIIALT
WP_312172042.1	Microbacterium sp.	NZ_DALZXX010000107.1	4048	4168	+	MQAESLEFLELDQIDAPLEWWEHASYIIAIIGGAAAIAT
MEV8250401.1	Microbacterium sp. NPDC076768	JBFBMU010000001.1	1152073	1152205	+	MNSALDLRIEELPTMDAPSEWSDFVNGMGTGLGIAVIIAAAVT
MEV8250401.1	Microbacterium sp. NPDC076768	JBFBMU010000001.1	1152249	1152375	+	MEISKELRFEELETMDTPDFWTWYAAVKLGVVVGLVGIAAT
MEV8250401.1	Microbacterium sp. NPDC076768	JBFBMU010000001.1	1152419	1152527	+	MNLSFEEIESMDAPEPWYIIVGDIIIITAAVVAIT
WP_281450859.1	Paenarthrobacter nitroguajacolicus	NZ_JAQPPK010000010.1	97899	97773	-	MGPQLAIEELENLDTPDDTPWYIRVGDVIIIAGIVVGIAAT
WP_281450859.1	Paenarthrobacter nitroguajacolicus	NZ_JAQPPK010000010.1	98071	97945	-	MQKQLNLSIQEIESMDTPDFNNWFIGVSQGVALGLIAVSIT
WP_281450859.1	Paenarthrobacter nitroguajacolicus	NZ_JAQPPK010000010.1	98258	98117	-	MINAAPKTLDLNIQELESIAVPDDWSERIHGITVGLALVGIAVSIT
WP_021473495.1	Paenarthrobacter ureafaciens	NZ_JBFPEU010000014.1	21091	21232	+	MISTAHRPLDLGIQELETIAVPDDWSERIHGITVGLAIITITVGIT
WP_021473495.1	Paenarthrobacter ureafaciens	NZ_JBFPEU010000014.1	21299	21425	+	MQKQLNLSIQELEALDTPDFNNWFIGVSQGVALGLIAVGIT
WP_021473495.1	Paenarthrobacter ureafaciens	NZ_JBFPEU010000014.1	21470	21596	+	MTLQLQVEELENLDTPDETPWYMRVGDVIIIAGVVVAIATT
WP_341941480.1	Microbacterium sp. LWH10-1.2	NZ_CP151638.1	488709	488838	+	MTNDMDLLIEELPTMDAPSEWSDFVNGVGTGIMIVAIVAGLT
WP_341941480.1	Microbacterium sp. LWH10-1.2	NZ_CP151638.1	488879	489005	+	MEISNELRFEELESMDSPDFWTWYAAVKIGVVLGLIGLAAT
WP_341941480.1	Microbacterium sp. LWH10-1.2	NZ_CP151638.1	489041	489149	+	MDLSFEEIETMDAPEPWYIIVGDIILIIGAVVTIT
MDI2034733.1	Paenarthrobacter nitroguajacolicus	JAQPPK010000010.1	97899	97773	-	MGPQLAIEELENLDTPDDTPWYIRVGDVIIIAGIVVGIAAT
MDI2034733.1	Paenarthrobacter nitroguajacolicus	JAQPPK010000010.1	98071	97945	-	MQKQLNLSIQEIESMDTPDFNNWFIGVSQGVALGLIAVSIT
MDI2034733.1	Paenarthrobacter nitroguajacolicus	JAQPPK010000010.1	98258	98117	-	MINAAPKTLDLNIQELESIAVPDDWSERIHGITVGLALVGIAVSIT
MDF2507475.1	Microbacterium sp.	JAQZBG010000072.1	3624	3753	+	MTTALDLQIEELPTMDAPSEWTDFVNGIGTGMGIVVIIAALT
MDF2507475.1	Microbacterium sp.	JAQZBG010000072.1	3796	3919	+	MEISKDLRFEELESMDTPDFWTWYAAVKIGAVIAIIGIAT
MDF2507475.1	Microbacterium sp.	JAQZBG010000072.1	3963	4071	+	MDLSFEEIEAMDAPEPWYIIVGDIIIIIGAAVAIT
WP_244632073.1	Microbacterium sp. Se63.02b	NZ_CP050453.1	3080392	3080281	-	MTLEFQELEQIDAPLEWWQHVSYIIAIIGGAAAIAT
WP_244632073.1	Microbacterium sp. Se63.02b	NZ_CP050453.1	3080562	3080436	-	MHAEMSTLEFTELEAMEALNDTDDYIRGFAVGVIIGILALT
WP_244632073.1	Microbacterium sp. Se63.02b	NZ_CP050453.1	3080739	3080604	-	MNTKGEKRIRFQELDEMEALSWESFYQGVIGALVLIGIGAAAAT
WP_105711383.1	Microbacterium sp. MYb45	NZ_PCPG01000007.1	130103	129983	-	MLTRSLEFQELEQIDAPLEWWEHAGYIIAIIGGAAAIAT
WP_105711383.1	Microbacterium sp. MYb45	NZ_PCPG01000007.1	130264	130138	-	MQATMPKLEFTELEAMEALNDGEDFLRGFAAGVIIGILALT
WP_105711383.1	Microbacterium sp. MYb45	NZ_PCPG01000007.1	130441	130306	-	MNNGVERQICFQELDEMEAPSWESFYEGAIGALILIGIGAAAAT
WP_224165401.1	Arthrobacter sp. StoSoilA2	NZ_AP024643.1	4149096	4148958	-	MIANPNLQLTIEELENLDTPDDTPWYMRVGDVIIIAGIFVGIAAT
WP_224165401.1	Arthrobacter sp. StoSoilA2	NZ_AP024643.1	4149282	4149156	-	MQKQLNISIQEIESLETPDFNNWFIGVSQGVAIGIIAVSIT
WP_224165401.1	Arthrobacter sp. StoSoilA2	NZ_AP024643.1	4149473	4149329	-	MSSTLAPRTLDLNVQELESIDVPDDWSERIHGITVGLALIGIAVSIT
WP_151458819.1	Microbacterium algeriense	NZ_WAAO01000001.1	1102284	1102419	+	MNEPAEKRIRFQELDAMEAPSWDSFYKGVIGALVLIGIGAAAAT
WP_151458819.1	Microbacterium algeriense	NZ_WAAO01000001.1	1102462	1102588	+	MHAAMPTLEFTELEAMEALNDTDDYMRGFALGVIIGILALT
WP_151458819.1	Microbacterium algeriense	NZ_WAAO01000001.1	1102622	1102742	+	MQTTSLEFLELEQIDAPLEWWEHASYIIAIIGGVAAIAT
WP_151458819.1	Microbacterium algeriense	NZ_WAAO01000001.1	1121334	1121490	+	MTTALYRRYRPEAFGEMIGQSQVTDPLMTALRGDRVGHAYLFSGPRGCGKT
WP_359303537.1	Streptomyces chrestomyceticus	NZ_JBEZAV010000132.1	16530	16386	-	MQIEEMENLDLAVEELEAMESPFDVGHFAAGFASGMGLVGLGVAVAT
WP_359303537.1	Streptomyces chrestomyceticus	NZ_JBEZAV010000132.1	16733	16598	-	MQELDLNVEELETLEAPSFGDWAIGVGAGALAAGGVVAGVAIFT
WP_387231224.1	Microbacterium sp. NPDC012755	NZ_JBIBCT010000001.1	144762	144654	-	MDLSFEEIETMDAPEPWYIIVGDIIILIGAVVTIT
WP_387231224.1	Microbacterium sp. NPDC012755	NZ_JBIBCT010000001.1	144924	144798	-	MEISNELRFEELESMDSPDFWTWYAAVKIGVVLGLIGLAAT
WP_387231224.1	Microbacterium sp. NPDC012755	NZ_JBIBCT010000001.1	145094	144965	-	MTNDMDLLIEELPTMDAPSEWSDFVNGVGTGIMIVAIVAGLT
WP_386951353.1	Microbacterium sp. NPDC057944	NZ_JBHVPJ010000001.1	1906518	1906647	+	MTNDMDLLIEELPTMDAPSEWSDFVNGVGMGIAIVVIAAGLT
WP_386951353.1	Microbacterium sp. NPDC057944	NZ_JBHVPJ010000001.1	1906690	1906816	+	MEISNELRFEELESMDSPDFWTWYAAVKIGVVLGLIGLAAT
WP_386951353.1	Microbacterium sp. NPDC057944	NZ_JBHVPJ010000001.1	1906852	1906960	+	MDLSFEEIETMDAPEPWYIIVGDIVILIGAVVAIT
WP_307357796.1	Curtobacterium flaccumfaciens	NZ_JAUSWR010000001.1	34663	34504	-	MTETITSVGTLDFAVSELEDLEAPGFWDTAAGFAAGAVVGAGMVAGGVLILT
WP_307357796.1	Curtobacterium flaccumfaciens	NZ_JAUSWR010000001.1	34882	34729	-	MQELKTNTMLNLGATELEDMEAPDFWGGFALGVGSAIAAAGAAAGIVALT
MCK2037639.1	Microbacterium croceum	JAHWXN010000002.1	415311	415185	-	MQVAMPTLEFTELEDMEAPDDATDWMRGFAVGVIIGILALT
MCK2037639.1	Microbacterium croceum	JAHWXN010000002.1	415483	415348	-	MNRDDEQRIRFQELEDMDAPSWESFYQGVIGALVLIGVGAAAAT
WP_105723510.1	Microbacterium sp. MYb66	NZ_PCOV01000004.1	157997	158120	+	MEKQIHFQELEEMDAPDWESFYRGVGSALILIGIGAAAAT
WP_105723510.1	Microbacterium sp. MYb66	NZ_PCOV01000004.1	158161	158287	+	MQATTPKLEFTELEAMEALNDADDYMRGFAVGVIIGILALT
WP_105723510.1	Microbacterium sp. MYb66	NZ_PCOV01000004.1	158322	158442	+	MQTKSLEFQELEQIDSPLEWWEHASYIIAIIGGAAAIAT
WP_141930574.1	Microbacterium sp. SLBN-146	NZ_VFMR01000001.1	1043704	1043833	+	MTAIATTLQFEELDQLEAPSWDSFYQGLLAGIAVVGIVVAAT
WP_141930574.1	Microbacterium sp. SLBN-146	NZ_VFMR01000001.1	1043877	1044006	+	MQNASTLEFVELEEMSVPDDGWDWFRGFSYGVALGLIVLSAT
WP_141930574.1	Microbacterium sp. SLBN-146	NZ_VFMR01000001.1	1044048	1044168	+	MEHLTLQFEELDPLDAPMEWWQHASYIIAAIGGLVAIAT
WP_167255653.1	Microbacterium sp. Be9	NZ_WNWT01000006.1	1015170	1015305	+	MGEKVESSIRFQELETMEAPSWESFYQGAIGALVLIGIGAAAAT
WP_167255653.1	Microbacterium sp. Be9	NZ_WNWT01000006.1	1015342	1015468	+	MHTTTPTLEFTELEAMEALNDTDDYIRGFAVGVIIGILALT
WP_167255653.1	Microbacterium sp. Be9	NZ_WNWT01000006.1	1015508	1015622	+	MTSLEFTELEQIDAPLEWWEHASYIIAIIGGAAAIAT
GAA1139695.1	Microbacterium natoriense	BAAAKU010000011.1	134480	134372	-	MDLSFEEIETMDAPEPWYIIVGDIVILIGAVVAIT
GAA1139695.1	Microbacterium natoriense	BAAAKU010000011.1	134642	134516	-	MEISNELRFEELESMDSPDFWTWYAAVKIGVVLGLIGLAAT
GAA1139695.1	Microbacterium natoriense	BAAAKU010000011.1	134814	134685	-	MTNDMDLLIEELPTMDAPSEWSDFVNGVGMGIAIVVIAAGLT
WP_309994103.1	Paenarthrobacter nitroguajacolicus	NZ_JAVDSH010000005.1	273364	273508	+	MNISTAVKPLDLSIQELEPMDVPDDWDERIKGISAGLALVGIAVAIT
WP_309994103.1	Paenarthrobacter nitroguajacolicus	NZ_JAVDSH010000005.1	273570	273696	+	MQDQLNISIQEIESMDTPDFNNWFIGVTQGVAIGIIAVSIT
WP_309994103.1	Paenarthrobacter nitroguajacolicus	NZ_JAVDSH010000005.1	273760	273898	+	MIATSNLQLSIEELENLDTPDDTPWYIRVGDVIIIAGIVVGIAAT
WP_223946927.1	Arthrobacter sp. NtRootA1	NZ_AP024630.1	4544239	4544101	-	MIATSNLQLSIEELENLDTPDDTPWYVRVGDVIIIAGIVVGIAAT
WP_223946927.1	Arthrobacter sp. NtRootA1	NZ_AP024630.1	4544428	4544302	-	MQKQLNISIQEIESLDTPDFNNWFIGVSQGVAIGVIAVSIT
WP_223946927.1	Arthrobacter sp. NtRootA1	NZ_AP024630.1	4544621	4544477	-	MSNMPAPRTLDLNVQELESLDVPDDWSERIHGVTVGLALIGIAVTIT
WP_029267306.1	Microbacterium sp. K21	NZ_SSDH01000038.1	260178	260064	-	MTSLEFTELEQIDAPLEWWEHASYIIAIIGGAAAIAT
WP_029267306.1	Microbacterium sp. K21	NZ_SSDH01000038.1	260344	260218	-	MHTATPTLEFTELEAMEALNDTDDYIRGFAVGVIIGILALT
WP_029267306.1	Microbacterium sp. K21	NZ_SSDH01000038.1	260516	260381	-	MGEKVESSIRFQELETMEAPSWESFYQGAIGALVLIGIGAAAAT
WP_347123346.1	Microbacterium sp. SY138	NZ_CP155793.1	3013157	3013043	-	MTSLEFTELEQIDAPLEWWEHASYIIAIIGGAAAIAT
WP_347123346.1	Microbacterium sp. SY138	NZ_CP155793.1	3013323	3013197	-	MHTTTPTLEFTELEAMEALNDTDDYIRGFAVGVIIGILALT
WP_347123346.1	Microbacterium sp. SY138	NZ_CP155793.1	3013495	3013360	-	MGEKVESSIRFQELETMEAPSWESFYQGAIGALVLIGIGAAAAT
WP_259976758.1	Microbacterium sp. p3-SID336	NZ_JALXPE010000015.1	4919	5054	+	MNTDVDTRIRFEELDAMEAPSWESFYKGVLGALVLIGIGAAAAT
WP_259976758.1	Microbacterium sp. p3-SID336	NZ_JALXPE010000015.1	5088	5214	+	MHAATSTLEFTELEAMDAPDDAGDFLRGFAVGVIIGILALT
WP_259976758.1	Microbacterium sp. p3-SID336	NZ_JALXPE010000015.1	5248	5368	+	MQTTSLEFAELEQLDAPLEWWEHASYIIAIIGAAAAIAT
WP_322954563.1	Microbacterium sp. STF-2	NZ_JARKMW010000001.1	1570630	1570516	-	MTSLEFTELEQIDAPLEWWEHASYIIAIIGGAAAIAT
WP_322954563.1	Microbacterium sp. STF-2	NZ_JARKMW010000001.1	1570796	1570670	-	MHTATPTLEFTELEAMEALNDTDDYIRGFAVGVIIGILALT
WP_322954563.1	Microbacterium sp. STF-2	NZ_JARKMW010000001.1	1570968	1570833	-	MGEKVESSIRFQELETMEAPSWESFYQGAIGALVLIGIGAAAAT
WP_036271504.1	Microbacterium sp. K5D	NZ_SSDP01000035.1	77411	77297	-	MTSLEFTELEQIDAPLEWWEHASYIIAIIGGAAAIAT
WP_036271504.1	Microbacterium sp. K5D	NZ_SSDP01000035.1	77577	77451	-	MHTATPTLEFTELEAMEALNDTDDYIRGFAVGVIIGILALT
WP_036271504.1	Microbacterium sp. K5D	NZ_SSDP01000035.1	77749	77614	-	MGEKVESSIRFQELETMEAPSWESFYQGAIGALVLIGIGAAAAT
WP_344012557.1	Microbacterium natoriense	NZ_BAAAKU010000011.1	134480	134372	-	MDLSFEEIETMDAPEPWYIIVGDIVILIGAVVAIT
WP_344012557.1	Microbacterium natoriense	NZ_BAAAKU010000011.1	134642	134516	-	MEISNELRFEELESMDSPDFWTWYAAVKIGVVLGLIGLAAT
WP_344012557.1	Microbacterium natoriense	NZ_BAAAKU010000011.1	134814	134685	-	MTNDMDLLIEELPTMDAPSEWSDFVNGVGMGIAIVVIAAGLT
WP_136024948.1	Microbacterium sp. K27	NZ_SSDK01000042.1	58689	58824	+	MGEKVESSIRFQELETMEAPSWESFYQGAIGALVLIGIGAAAAT
WP_136024948.1	Microbacterium sp. K27	NZ_SSDK01000042.1	58861	58987	+	MHTATPTLEFTELEAMEALNDTDDYIRGFAVGVIIGILALT
WP_136024948.1	Microbacterium sp. K27	NZ_SSDK01000042.1	59027	59141	+	MTSLEFTELEQIDAPLEWWEHASYIIAIIGGAAAIAT
WP_377653695.1	Paenarthrobacter sp. YIM B13468	NZ_JBHZPI010000024.1	19031	19175	+	MSSMPAPRTLDLNVQELESLDVPDDWSERIHGVTVGLALIGIAVTIT
WP_377653695.1	Paenarthrobacter sp. YIM B13468	NZ_JBHZPI010000024.1	19220	19346	+	MQKQLNISIQEIESLDTPDFNNWFIGVSQGVAIGVIAVSIT
WP_377653695.1	Paenarthrobacter sp. YIM B13468	NZ_JBHZPI010000024.1	19409	19547	+	MITTSNLQLSIEELENLDTPDDTPWYIRVGDVIIIAGIVVGIAAT
WP_263054832.1	Curtobacterium sp. RIT-PI-V	NZ_JANZKM010000012.1	75268	75109	-	MTETITSVGTLDFAVSELEDLEAPGFWDTAAGFAAGAVVGAGMVAGGVLILT
WP_263054832.1	Curtobacterium sp. RIT-PI-V	NZ_JANZKM010000012.1	75487	75334	-	MQELKTNTMLNLGATELEDMEAPDFWGGFVVGVGSAIAAAGAAAAIVALT
WP_021199163.1	Microbacterium maritypicum MF109	NZ_ATAO01000124.1	76446	76332	-	MTSLEFTELEQIDAPLEWWEHASYIIAIIGGAAAIAT
WP_021199163.1	Microbacterium maritypicum MF109	NZ_ATAO01000124.1	76612	76486	-	MHTTTPTLEFTELEAMEALNDTDDYIRGFAVGVIIGILALT
WP_021199163.1	Microbacterium maritypicum MF109	NZ_ATAO01000124.1	76784	76649	-	MGEKVESSIRFQELETMEAPSWESFYQGAIGALVLIGIGAAAAT
WP_223586018.1	Microbacterium sp. OVT16B	NZ_JAHXZA010000001.1	1104237	1104366	+	MTNDMDLLIEELPTMDAPSEWSDFVNGVGMGIAIVVIAAGLT
WP_223586018.1	Microbacterium sp. OVT16B	NZ_JAHXZA010000001.1	1104409	1104535	+	MEISNELRFEELESMDSPDFWTWYAAVKIGVVLGLIGLAAT
WP_223586018.1	Microbacterium sp. OVT16B	NZ_JAHXZA010000001.1	1104571	1104679	+	MDLSFEEIETMDAPEPWYIIVGDIVILIGAVVAIT
MFD0564528.1	Kitasatospora saccharophila	JBHTGA010000001.1	4705338	4705185	-	MTKELIQSESELLVEELEELQAPGFWDGVALGGAFGAALGTGIGIGLAIT
MFD0564528.1	Kitasatospora saccharophila	JBHTGA010000001.1	4705649	4705490	-	MKDSVVIDLAEVEELEELQAPGFWSTVGGFAVGTVVVGGGIVGGIAIGVAIT
MFD0564528.1	Kitasatospora saccharophila	JBHTGA010000001.1	4705876	4705717	-	MKDSVVIDLAEVEELEELQAPGFWSTVGGFAVGTVVVGGGIVGGIAIGVAIT
MFD0564528.1	Kitasatospora saccharophila	JBHTGA010000001.1	4706094	4705944	-	MQNTTVLADLSEVEELEDLQAPGFWEGVALGGAFGAALGTGIGIGLAIT
WP_136040762.1	Microbacterium sp. K22	NZ_SSDI01000113.1	19900	19780	-	MQTKSLEFQELEQIDSPLEWWEHASYIIAIIGGAAAIAT
WP_136040762.1	Microbacterium sp. K22	NZ_SSDI01000113.1	20061	19935	-	MQATTPKLEFTELEAMEALNDADDYMRGFAVGVIIGILALT
WP_136040762.1	Microbacterium sp. K22	NZ_SSDI01000113.1	20237	20102	-	MNHSTEKQIHFQELEEMDAPDWESFYRGVGSALILIGIGAAAAT
WP_256999527.1	Microbacterium sp. SZ1	NZ_LPVV01000023.1	176677	176812	+	MDRDIDSRLRFEELDEMEAPSWESFYQGVGSALILIGIGAAAAT
WP_256999527.1	Microbacterium sp. SZ1	NZ_LPVV01000023.1	176855	176981	+	MNTATPTLEFIELEAMDAPDDALDWTRGFAVGVIIGILALT
WP_256999527.1	Microbacterium sp. SZ1	NZ_LPVV01000023.1	177017	177137	+	MHKQSLEFVELEQIDAPLEWWEHAGYIIAIIGGAAAIAT
WP_173286510.1	Rathayibacter sp. VKM Ac-2857	NZ_JABMLE010000001.1	793804	793681	-	METTALAFEELEDIAAPLEWWQTAGYVITVVGGLVAIAAT
WP_173286510.1	Rathayibacter sp. VKM Ac-2857	NZ_JABMLE010000001.1	793984	793855	-	MTNDTALAFQPLEALNTPDDGFDWFHGFSIGVGLGLIALSAT
WP_173286510.1	Rathayibacter sp. VKM Ac-2857	NZ_JABMLE010000001.1	794211	794064	-	MTHSSTQALGGDLAFVELEALDAPSEDSFWQGVVAGVGVIGIVAVVAT
WP_251586985.1	Microbacterium hydrocarbonoxydans	NZ_JAMBOY010000003.1	297029	297164	+	MDRDTDSRLRFEELDEMEAPSWESFYQGVGSALILIGIGAAAAT
WP_251586985.1	Microbacterium hydrocarbonoxydans	NZ_JAMBOY010000003.1	297207	297333	+	MSTATPALEFIELEAMDAPDDALDWTRGFAVGVIIGILALT
WP_251586985.1	Microbacterium hydrocarbonoxydans	NZ_JAMBOY010000003.1	297369	297489	+	MHKESLEFVELEQIDAPLEWWEHAGYIIAIIGGAAAIAT
WP_346265083.1	Clavibacter michiganensis subsp. insidiosus	NZ_RDQV01000032.1	17734	17863	+	MEMREAFSFEEIDTMDAPSDESFWNGMWLGIGYVGAMAALLT
WP_346265083.1	Clavibacter michiganensis subsp. insidiosus	NZ_RDQV01000032.1	17909	18032	+	MEISQQLRFEEIESMDAPDTDMYVGFKLAVVLGLIALAAT
WP_346265083.1	Clavibacter michiganensis subsp. insidiosus	NZ_RDQV01000032.1	18080	18206	+	MEDAHKSLWFEEIEGIDAPMSGQDWFVNSALFGFALVGLLT
WP_258132545.1	Microbacterium sp. MYb72	NZ_PCOT01000011.1	84274	84166	-	MDLSFEEIETMDAPEPWYIIVGDIVILIGAVVAIT
WP_258132545.1	Microbacterium sp. MYb72	NZ_PCOT01000011.1	84436	84310	-	MEISNELRFEELESMDSPDFWTWYAAVKIGVVLGLIGLAAT
WP_258132545.1	Microbacterium sp. MYb72	NZ_PCOT01000011.1	84608	84479	-	MTNDMDLLIEELPTMDAPSEWSDFVNGVGMGIAIVVIAAGLT
PRB10193.1	Microbacterium sp. MYb72	PCOT01000011.1	84274	84166	-	MDLSFEEIETMDAPEPWYIIVGDIVILIGAVVAIT
PRB10193.1	Microbacterium sp. MYb72	PCOT01000011.1	84436	84310	-	MEISNELRFEELESMDSPDFWTWYAAVKIGVVLGLIGLAAT
PRB10193.1	Microbacterium sp. MYb72	PCOT01000011.1	84608	84479	-	MTNDMDLLIEELPTMDAPSEWSDFVNGVGMGIAIVVIAAGLT
WP_389613276.1	Streptomyces sp. NPDC058284	NZ_JBHVYE010000029.1	90565	90385	-	MQDDLIKDSGLELALQELETLEAPGFWSGVSTGFQATAAVVSVAGASAATYTAIAAVTT
WP_389613276.1	Streptomyces sp. NPDC058284	NZ_JBHVYE010000029.1	90840	90651	-	MNVALNPGASAHESDVLELGLQELETLEAPGWWTGAGVSVGVVSASAAAYGSWALTAAAVAT
WP_165770592.1	Clavibacter michiganensis subsp. insidiosus	NZ_QWDZ01000058.1	598	472	-	MEDAHKSLWFEEIEGIDAPMSGQDWFVNSALFGFALVGLLT
WP_165770592.1	Clavibacter michiganensis subsp. insidiosus	NZ_QWDZ01000058.1	769	646	-	MEISQQLRFEEIESMDAPDTDMYVGFKLAVVLGLIALAAT
WP_165770592.1	Clavibacter michiganensis subsp. insidiosus	NZ_QWDZ01000058.1	944	815	-	MEMREAFSFEEIDTMDAPSDESFWNGMWLGIGYVGAMAALLT
WP_384258922.1	Streptomyces sp. NPDC058473	NZ_JBHXMH010000037.1	14344	14533	+	MNVALNPGASAHESDVLELGLQELETLEAPGWWTGAGVSVGVVSASAAAYGSWALTAAAVAT
WP_384258922.1	Streptomyces sp. NPDC058473	NZ_JBHXMH010000037.1	14619	14799	+	MQDDLIKDSGLELALQELETLEAPGFWSGVSTGFQATAAVVSVAGASAATYTAIAAVTT
WP_259976757.1	Microbacterium sp. p3-SID336	NZ_JALXPE010000015.1	4919	5054	+	MNTDVDTRIRFEELDAMEAPSWESFYKGVLGALVLIGIGAAAAT
WP_259976757.1	Microbacterium sp. p3-SID336	NZ_JALXPE010000015.1	5088	5214	+	MHAATSTLEFTELEAMDAPDDAGDFLRGFAVGVIIGILALT
WP_259976757.1	Microbacterium sp. p3-SID336	NZ_JALXPE010000015.1	5248	5368	+	MQTTSLEFAELEQLDAPLEWWEHASYIIAIIGAAAAIAT
WP_292777952.1	Microbacterium maritypicum	NZ_DKHY01000043.1	17673	17808	+	MGEKVESSIRFQELETMEAPSWESFYQGAIGALVLIGIGAAAAT
WP_292777952.1	Microbacterium maritypicum	NZ_DKHY01000043.1	17845	17971	+	MHTTTPTLEFTELEAMEALNDTDDYIRGFAVGVIIGILALT
WP_292777952.1	Microbacterium maritypicum	NZ_DKHY01000043.1	18011	18125	+	MTSLEFTELEQIDAPLEWWEHASYIIAIIGGAAAIAT
WP_376100576.1	Microbacterium sp. NPDC055988	NZ_JBHJXY010000001.1	135169	135049	-	MQTKSLEFQELEQIDSPLEWWEHASYIIAIIGGAAAIAT
WP_376100576.1	Microbacterium sp. NPDC055988	NZ_JBHJXY010000001.1	135330	135204	-	MQATTPKLEFTELEAMEALNDADDYMRGFAVGVIIGILALT
WP_376100576.1	Microbacterium sp. NPDC055988	NZ_JBHJXY010000001.1	135494	135371	-	MEKQIHFQELEEMDAPDWESFYRGVGSALILIGIGAAAAT
WP_211713378.1	Paenarthrobacter sp. GOM3	NZ_CP136562.1	3724637	3724499	-	MIATSNLQLSIEELENLDTPDDTPWYIRVGDVIIIAGIVVGIAAT
WP_211713378.1	Paenarthrobacter sp. GOM3	NZ_CP136562.1	3724827	3724701	-	MQDQLNISIQEIESMDTPDFNNWFIGVTQGVAIGIIAVSIT
WP_211713378.1	Paenarthrobacter sp. GOM3	NZ_CP136562.1	3725027	3724883	-	MNSSTALKPLDLSIQELEPMDVPDDWDERIKGISAGLALVGIAVAIT
WP_219929511.1	Clavibacter michiganensis subsp. insidiosus	NZ_CP021034.1	66267	66396	+	MEMREAFSFEEIDTMDAPSDESFWNGMWLGIGYVGAMAALLT
WP_219929511.1	Clavibacter michiganensis subsp. insidiosus	NZ_CP021034.1	66442	66565	+	MEISQQLRFEEIESMDAPDTDMYVGFKLAVVLGLIALAAT
WP_219929511.1	Clavibacter michiganensis subsp. insidiosus	NZ_CP021034.1	66613	66739	+	MEDAHKSLWFEEIEGIDAPMSGQDWFVNSALFGFALVGLLT
WP_347108493.1	Paenarthrobacter sp. S56	NZ_CP152470.1	3507805	3507679	-	MQKQLNLSIQEVESLDTPDFQNWFIGVSQGVAIGIIAVSIT
WP_347108493.1	Paenarthrobacter sp. S56	NZ_CP152470.1	3507988	3507847	-	MSSAAPKGLDLNIQELESIDVPDDWSERIHGITVGLALVGIAVALT
WP_158385335.1	Clavibacter michiganensis subsp. insidiosus	NZ_CP011043.1	66293	66422	+	MEMREAFSFEEIDTMDAPSDESFWNGMWLGIGYVGAMAALLT
WP_158385335.1	Clavibacter michiganensis subsp. insidiosus	NZ_CP011043.1	66468	66591	+	MEISQQLRFEEIESMDAPDTDMYVGFKLAVVLGLIALAAT
WP_158385335.1	Clavibacter michiganensis subsp. insidiosus	NZ_CP011043.1	66639	66765	+	MEDAHKSLWFEEIEGIDAPMSGQDWFVNSALFGFALVGLLT
AWF96939.1	Clavibacter michiganensis subsp. insidiosus	CP021034.1	66261	66396	+	MEMEMREAFSFEEIDTMDAPSDESFWNGMWLGIGYVGAMAALLT
AWF96939.1	Clavibacter michiganensis subsp. insidiosus	CP021034.1	66442	66565	+	MEISQQLRFEEIESMDAPDTDMYVGFKLAVVLGLIALAAT
AWF96939.1	Clavibacter michiganensis subsp. insidiosus	CP021034.1	66613	66739	+	MEDAHKSLWFEEIEGIDAPMSGQDWFVNSALFGFALVGLLT
WP_215070595.1	Microbacterium sp. ISL-59	NZ_JAGGPG010000004.1	515242	515371	+	MTTALNLGIEELPTMDAPSEWTDFVNGVGTGMAIVAIIAALT
WP_215070595.1	Microbacterium sp. ISL-59	NZ_JAGGPG010000004.1	515414	515537	+	MEISKDLRFEELESMDTPDFWTWYAAVKIGAVIAIIGIAT
WP_215070595.1	Microbacterium sp. ISL-59	NZ_JAGGPG010000004.1	515581	515689	+	MDLSFEEIEAMDAPEPWYIIVGDIIIIIGAAVAIT
WP_029261017.1	Microbacterium sp. Cr-K1W	NZ_JARF01000001.1	176161	176290	+	MTTALDLQIEELPTMDAPSEWTDFVNGIGTGMGIVVIIAALT
WP_029261017.1	Microbacterium sp. Cr-K1W	NZ_JARF01000001.1	176333	176456	+	MEISKDLRFEELESMDTPDFWTWYAAVKIGAVIAIIGIAT
WP_029261017.1	Microbacterium sp. Cr-K1W	NZ_JARF01000001.1	176500	176608	+	MDLSFEEIEAMDAPEPWYIIVGDIIIIIGAAVAIT
WP_284987646.1	Arthrobacter sp. fls2-241-R2A-172	NZ_JARVTB010000013.1	210245	210389	+	MNSSTALKPLDLSIQELEPMDVPDDWDERIKGISAGLALVGIAVAIT
WP_284987646.1	Arthrobacter sp. fls2-241-R2A-172	NZ_JARVTB010000013.1	210445	210571	+	MQDQLNLSIQEIESMDTPDFNNWFIGVTQGVAIGIIAVSIT
WP_284987646.1	Arthrobacter sp. fls2-241-R2A-172	NZ_JARVTB010000013.1	210620	210758	+	MIATSNLQLSIEELENLDTPDDTPWYIRVGDVIIIAGIVVGIAAT
WP_168380831.1	Microbacterium sp. K33	NZ_SSDL01000093.1	81376	81505	+	MTTALDLQIEELPTMDAPSEWTDFVNGIGTGMGIVVIIAALT
WP_168380831.1	Microbacterium sp. K33	NZ_SSDL01000093.1	81548	81671	+	MEISKDLRFEELESMDTPDFWTWYAAVKIGAVIAIIGIAT
WP_168380831.1	Microbacterium sp. K33	NZ_SSDL01000093.1	81715	81823	+	MDLSFEEIEAMDAPEPWYIIVGDIIIIIGAAVAIT
WP_194607623.1	Rathayibacter sp. VKM Ac-2879	NZ_JADKSO010000001.1	944982	945126	+	MDTNRVSSGAALAFVELDPLDAPSEDSYWQGMVAGVGVLGIVAIVAT
WP_194607623.1	Rathayibacter sp. VKM Ac-2879	NZ_JADKSO010000001.1	945176	945305	+	MTNDTGLAFERLEAMDAPDDGLDWFHGFSIGVGLGLIALSAT
WP_194607623.1	Rathayibacter sp. VKM Ac-2879	NZ_JADKSO010000001.1	945385	945508	+	MDKTALAFDELDALAAPLEWWQTAGYVIAVAGGLAAIAAT
WP_292769766.1	Microbacterium maritypicum	NZ_DAMDHH010000018.1	18236	18371	+	MGEKVESSIRFQELETMEAPSWESFYQGAIGALVLIGIGAAAAT
WP_292769766.1	Microbacterium maritypicum	NZ_DAMDHH010000018.1	18408	18534	+	MHTTTPTLEFTELEAMEALNDTDDYIRGFAVGVIIGILALT
WP_292769766.1	Microbacterium maritypicum	NZ_DAMDHH010000018.1	18574	18688	+	MTSLEFTELEQIDAPLEWWEHASYIIAIIGGAAAIAT
WP_311213570.1	Arthrobacter sp. WCS2018Hpa-5b	NZ_JAVTJC010000009.1	80902	80764	-	MIANSTLQLSIEELENLDTPDDTPWYIRVGDVIIIAGIVVGIAAT
WP_311213570.1	Arthrobacter sp. WCS2018Hpa-5b	NZ_JAVTJC010000009.1	81072	80946	-	MQKQLNISIQEIESLDTPDFQNWFIGVSQGVAIGIIAVSIT
WP_311213570.1	Arthrobacter sp. WCS2018Hpa-5b	NZ_JAVTJC010000009.1	81265	81121	-	MNSTNALKSLDLHIQELEPMDVPDDWDERIKGISAGLALVGIAVAIT
WP_111088276.1	Curtobacterium sp. MCLR17_055	NZ_QKSX01000009.1	32948	33101	+	MQELKTNTMLNLGATELEDMEAPDFWGGFALGVGSAIAAAGAAAAIVALT
WP_111088276.1	Curtobacterium sp. MCLR17_055	NZ_QKSX01000009.1	33167	33326	+	MTETITSVGTLDFAVSELEDLEAPGFWDTAAGFAAGAVVGAGMVAGGVLILT
WP_201471333.1	Microbacterium hydrocarbonoxydans	NZ_LR882982.1	3559939	3560074	+	METTHTGLIEFQELDAMDALSWESFYKGVGAALILIGIGAAAAT
WP_201471333.1	Microbacterium hydrocarbonoxydans	NZ_LR882982.1	3560111	3560237	+	MQTATPTLEFTELEAMEALDDGLDFTRGFALGVIIGIIALT
WP_201471333.1	Microbacterium hydrocarbonoxydans	NZ_LR882982.1	3560274	3560394	+	MQTESLEFLELDQIDAPLEWWEHASYIIAIIGGAAAIAT
WP_244632074.1	Microbacterium sp. Se5.02b	NZ_CP080491.1	3081789	3081678	-	MTLEFQELEQIDAPLEWWQHVSYIIAIIGGAAAIAT
WP_244632074.1	Microbacterium sp. Se5.02b	NZ_CP080491.1	3081959	3081833	-	MHAEMSTLEFTELEAMEALNDTDDYIRGFAVGVIIGILALT
WP_244632074.1	Microbacterium sp. Se5.02b	NZ_CP080491.1	3082136	3082001	-	MNTKGEKRIRFQELDEMEALSWESFYQGVIGALVLIGIGAAAAT
PZE40733.1	Curtobacterium sp. MCSS17_006	QKSO01000001.1	387440	387593	+	MQELKTNTMLNLGATELEDMEAPDFWGGFALGVGSAIAAAGAAAAIVALT
PZE40733.1	Curtobacterium sp. MCSS17_006	QKSO01000001.1	387659	387818	+	MTETITSVGTLDFAVSELEDLEAPGFWDTAAGFAAGAVVGAGMVAGGVLILT
WP_146247680.1	Curtobacterium sp. MCSS17_006	NZ_QKSO01000001.1	387440	387593	+	MQELKTNTMLNLGATELEDMEAPDFWGGFALGVGSAIAAAGAAAAIVALT
WP_146247680.1	Curtobacterium sp. MCSS17_006	NZ_QKSO01000001.1	387659	387818	+	MTETITSVGTLDFAVSELEDLEAPGFWDTAAGFAAGAVVGAGMVAGGVLILT
PPG67576.1	Rathayibacter rathayi	PSUF01000018.1	44754	44883	+	MEKDDKFVFEELDAVDAPSAESFWNGMFVGVGFVGAMAALLT
PPG67576.1	Rathayibacter rathayi	PSUF01000018.1	44927	45050	+	MKISQQLRFEEIESMDAPDSDMYVGFKLAIVLGVIALAAT
PPG67576.1	Rathayibacter rathayi	PSUF01000018.1	45098	45224	+	MSSHDANLWFEEVEQADAPMDAGGWVSNIALFGFALIALAT
WP_248570171.1	Microbacterium aurugineum	NZ_JALPCG010000002.1	379663	379543	-	MQTDLLEFQELERIDAPLEWWEHVSYIIAIVGGAAAIAT
WP_248570171.1	Microbacterium aurugineum	NZ_JALPCG010000002.1	379823	379697	-	MNTEVQRLEFTELEAMDALNNTDDFVRGFAVGVIIGILALT
[truncated: 1,014 more rows]

## Sheet: DapB homologs
Query	NCBI taxonomic classification
WP_164350789.1	Streptomyces sp. SID8111
WP_164333941.1	Streptomyces sp. SID14436
WP_164443874.1	Streptomyces sp. SID9913
WP_205078844.1	Streptomyces sp. NPDC012461
MEU3947399.1	Streptomyces sp. NPDC029526
WP_351387506.1	Streptomyces sp. NPDC000351
WP_359242354.1	Streptomyces flaveolus
MEU3732159.1	Streptomyces sp. NPDC033538
MET7270664.1	Streptomyces flaveolus
WP_383527870.1	Streptomyces sp. NPDC057363
WP_336620668.1	Streptomyces sp. DH41
MEU9588329.1	Streptomyces sp. NPDC048193
MEU2288656.1	Streptomyces sp. NPDC013178
MFG3152474.1	Streptomyces sp. NPDC048219
WP_388399384.1	Streptomyces phaeofaciens
MDG9726538.1	Streptomyces sp. DH41
WP_189712548.1	Streptomyces phaeofaciens
MET9829075.1	Streptomyces sp. NPDC006385
MET9610531.1	Streptomyces sp. NPDC006512
GGT57712.1	Streptomyces phaeofaciens
WP_189941326.1	Streptomyces aurantiogriseus
WP_107442972.1	Streptomyces sp. ID05-04B
WP_214662157.1	Streptomyces polyasparticus
MBC9718885.1	Streptomyces polyasparticus
WP_015618331.1	Actinoplanes sp. N902-109
WP_179933166.1	Streptomyces sp. Rer75
WP_329391952.1	Streptomyces sp. NBC_01351
WP_334493410.1	Streptomyces sp. B21-102
MER6559399.1	Streptomyces sp. NPDC001027
WP_057576520.1	Streptomyces sp. B21-106
WP_334456606.1	Streptomyces sp. B21-101
WUI19699.1	Streptomyces sp. NBC_00425
WP_306950418.1	Streptomyces sp. B4I13
WP_189097636.1	Streptomyces kronopolitis
WP_391034225.1	Streptomyces sp. NPDC012616
WP_376388790.1	Streptomyces sp. NPDC056039
WP_184366718.1	Nocardiopsis metallicus
WP_307044429.1	Streptomyces achromogenes
WP_389962462.1	Streptomyces sp. NPDC013187
WP_319188378.1	Streptomyces sp. AK04-3B
WP_382588694.1	Streptomyces sp. NPDC056948
WP_266722733.1	Streptomyces sp. NBC_00199
WP_189725675.1	Streptomyces purpurascens
WP_307056879.1	Streptomyces achromogenes
WP_254419077.1	Nocardiopsis exhalans
WP_215120024.1	Streptomyces sp. CRCS-T-1
WP_386392989.1	Streptomyces pratens
MEU4485997.1	Streptomyces purpurascens
WP_391101920.1	Streptomyces sp. NPDC008137
WP_319276987.1	Streptomyces sp. FL07-04A
WP_381219340.1	Streptomyces incanus
WP_376058224.1	Streptomyces virginiae
WP_384131868.1	Streptomyces sp. NPDC057582
WP_161296464.1	Streptomyces sp. SID1046
WP_116246387.1	Nocardiopsis sp. FIRDI 009
WP_386147278.1	Streptomyces virginiae
WP_386227205.1	Streptomyces virginiae
WP_189822148.1	Streptomyces finlayi
WP_151775743.1	Streptomyces abyssomicinicus
WP_386128444.1	Streptomyces virginiae
WP_352165711.1	Streptomyces virginiae
WP_386238817.1	Streptomyces virginiae
WP_389814686.1	Streptomyces virginiae
WP_331721019.1	Streptomyces virginiae
WP_386194267.1	Streptomyces virginiae
WP_051763268.1	Streptomyces virginiae
WP_386092111.1	Streptomyces virginiae
WP_051717308.1	Streptomyces sp. NRRL F-5727
WP_390018363.1	Streptomyces virginiae
WP_392072038.1	Streptomyces omiyaensis
WP_386019870.1	Streptomyces virginiae
WP_392013845.1	Streptomyces omiyaensis
MEV0623726.1	Nonomuraea sp. NPDC050404
WP_383823730.1	Streptomyces sp. NPDC059202
WP_219089853.1	Streptomyces sp. JJ38
QKW10975.1	Streptomyces sp. NA04227
WP_383996325.1	Streptomyces sp. NPDC057474
WP_331718187.1	Streptomyces virginiae
WP_189846805.1	Streptomyces omiyaensis
WP_217710501.1	Streptomyces sp. NA04227
WP_375129537.1	Nonomuraea sp. GTA35
WP_357893501.1	Nonomuraea sp. NPDC050202
WP_345221508.1	Streptomyces cremeus
WP_290013268.1	Streptomyces sp. ZSW22
MEV1171263.1	Nonomuraea sp. NPDC049784
WP_225659800.1	Streptomyces sichuanensis
WP_388165133.1	Streptomyces mutabilis
WP_326750633.1	Streptomyces virginiae
WP_223838113.1	Streptomyces venezuelae
WP_386047591.1	Streptomyces virginiae
WP_344986936.1	Nonomuraea helvata
WP_319014061.1	Streptomyces roseofulvus
WP_289908660.1	Streptomyces sp. MA25(2023)
WP_003980803.1	Streptomyces rimosus
WP_382094854.1	Streptomyces mutabilis
MEV5812207.1	Streptomyces mutabilis
MEV5238099.1	Streptomyces cinnamoneus
WP_266449257.1	Streptomyces virginiae
WP_307652404.1	Streptomyces sp. DSM 42143
WP_031006243.1	Streptomyces chrestomyceticus
MET9990804.1	Streptomyces mutabilis
WP_382021262.1	Streptomyces mutabilis
WP_346170604.1	Streptomyces roseofulvus
WP_352205141.1	Streptomyces sp. NPDC051098
WP_269958943.1	Streptomyces mutabilis
MDG9694088.1	Streptomyces sp. DH17
PAN02019.1	Streptomyces sp. Alain-F2R5
WP_202437962.1	Streptomyces sp. SID5910
WP_359416930.1	Streptomyces rochei
WP_387940968.1	Streptomyces flavidovirens
WP_349456298.1	Nonomuraea sp. B19D2
MEV8535715.1	Streptomyces sp. NPDC051211
WP_328861962.1	Streptomyces sp. NBC_00306
MEV8307289.1	Streptomyces flavidovirens
WP_069932598.1	Streptomyces agglomeratus
WP_190110185.1	Streptomyces cinnamoneus
WP_386550846.1	Streptomyces sp. NPDC058766
WP_392057013.1	Streptomyces erythrochromogenes
WP_350934610.1	Streptomyces goshikiensis
MBT2392590.1	Streptomyces sp. ISL-1
WP_391837147.1	Streptomyces sp. NPDC008141
OSC71068.1	Streptomyces sp. 4F
WP_251017956.1	Streptomyces sp. ISL-1
WP_383468550.1	Streptomyces sp. NPDC057245
WP_386354176.1	Streptomyces sp. NPDC058741
WP_381911086.1	Streptomyces mutabilis
WP_216721147.1	Streptomyces sp. A108
WP_269736314.1	Streptomyces sp. WMMC1477
WP_387895057.1	Streptomyces flavidovirens
MET9507014.1	Streptomyces flavidovirens
WP_361592092.1	Streptomyces sp. NPDC039022
MER5934750.1	Streptomyces sp. NPDC002054
MEV6378834.1	Streptomyces sp. NPDC051773
WP_381835566.1	Streptomyces erythrochromogenes
WP_053803087.1	Streptomyces rimosus subsp. pseudoverticillatus
WP_069928053.1	Streptomyces agglomeratus
WP_388441957.1	Streptomyces sp. NPDC007945
WP_359361829.1	Streptomyces cinnamoneus
WP_390509007.1	Streptomyces goshikiensis
WP_390499039.1	Streptomyces goshikiensis
WP_070342811.1	Streptomyces agglomeratus
WP_359308172.1	Streptomyces chrestomyceticus
WP_391872529.1	Streptomyces roseolus
WP_379517310.1	Nonomuraea insulae
WP_389122000.1	Streptomyces sp. NPDC001549
WP_383422187.1	Streptomyces sp. NPDC057336
WP_383277202.1	Streptomyces sp. NPDC057381
WP_387124986.1	Streptomyces sp. NPDC060232
MEU6481288.1	Streptomyces sp. NPDC047017
WP_063898584.1	Streptomyces sp. fd1-xmd
MEU8960752.1	Streptomyces sp. NPDC048491
WP_381786589.1	Streptomyces amritsarensis
MET7337415.1	Nonomuraea sp. NPDC005650
WP_345255348.1	Streptomyces hundungensis
MER5560106.1	Streptomyces sp. NPDC002506
WP_384898840.1	Streptomyces sp. NPDC059095
WP_319818924.1	Streptomyces sp. F8
WP_275778022.1	Streptomyces coacervatus
MBD0706882.1	Streptomyces sp. CBMA291
WP_376493889.1	Streptomyces sp. NPDC056132
WP_389375617.1	Streptomyces sp. NPDC002221
WP_385014440.1	Streptomyces sp. NPDC059819
WUH75795.1	Streptomyces sp. NBC_00435
WP_199846387.1	Streptomyces sp. CB01201
WP_041984952.1	Streptomyces sp. AcH 505
WP_378067907.1	Actinoplanes subglobosus
WP_358758398.1	Streptomyces sp. NPDC005892
WUK31611.1	Streptomyces sp. NBC_00370
WP_188266068.1	Streptomyces sp. CBMA370
WP_383890360.1	Streptomyces sp. NPDC057438
WP_330239375.1	Streptomyces sp. NBC_00525
WP_301126635.1	Streptomyces cacaoi
WP_210159620.1	Microbispora oryzae
WP_202917917.1	Streptomyces taklimakanensis
WP_206301561.1	Streptomyces sp. V2
WP_199564807.1	Streptomyces sp. AC1-42W
WP_193554985.1	Streptomyces sp. ST1020
WP_030888625.1	Streptomyces sp. NRRL S-1868
WP_030885453.1	Streptomyces sp. NRRL F-5053
WP_328749158.1	Streptomyces sp. NBC_00285
WP_350983521.1	Streptomyces cacaoi
WP_318814402.1	Streptomyces scabiei
WP_149564231.1	Streptomyces cacaoi
WP_159789353.1	Streptomyces sp. NHF165
WP_037678350.1	Streptomyces griseus subsp. griseus
WP_319737006.1	Streptomyces niveiscabiei
WP_141275605.1	Streptomyces cacaoi
WP_344141360.1	Polymorphospora rubra
WP_390142796.1	Streptomyces sp. NPDC013181
MEV5003461.1	Nocardioides sp. LML1-1-1.1
GAA2445493.1	Streptomyces glaucus
WP_380501974.1	Streptacidiphilus sp. N1-12
QHF97868.1	Streptomyces sp. NHF165
MET8980888.1	Streptomyces sp. NPDC004539
MEV0480021.1	Streptomyces sp. NPDC050508
WP_193614099.1	Nocardioides lijunqiniae
WP_200712696.1	Streptomyces sp. MBT62
GAA2029392.1	Polymorphospora rubra
WP_370270923.1	Streptomyces sp. V4I8
WP_193608069.1	Nocardioides lijunqiniae
WP_380549396.1	Streptacidiphilus sp. N1-3
WP_201048941.1	Streptomyces sp. MBT53
WP_357515567.1	Polymorphospora rubra
WP_381245150.1	Streptomyces hokutonensis
WP_073943260.1	Streptomyces sp. TSRI0107
WP_338684732.1	Streptomyces acidiscabies
WP_357526672.1	Polymorphospora rubra
WP_387367590.1	Streptomyces sp. NPDC060198
WP_213456288.1	Micromonospora sp. NBRC 107566
MEV5312931.1	Streptomyces sp. NPDC052610
WP_354639238.1	Kitasatospora sp. HUAS MG31
WP_388943000.1	Streptomyces sp. NPDC012794
WP_381991781.1	Streptomyces mutabilis
WUL69077.1	Amycolatopsis sp. NBC_00345
WP_063786278.1	Streptomyces acidiscabies
GAA2504801.1	Streptomyces longisporus
WP_383798325.1	Streptomyces sp. NPDC058655
WP_266707790.1	Streptomyces sp. NBC_00102
GAA2226919.1	Kitasatospora cystarginea
WP_063788685.1	Streptomyces griseoruber
WP_381200497.1	Streptomyces bottropensis
KND44263.1	Streptomyces stelliscabiei
WP_010353341.1	Streptomyces acidiscabies
WP_386885462.1	Streptomyces sp. NPDC060184
WP_178854973.1	Streptomyces acidiscabies
WP_333746205.1	Streptomyces sp. IBSBF 2950
WP_318787710.1	Streptomyces stelliscabiei
WP_306459055.1	Streptomyces stelliscabiei
WP_251732631.1	Frankia sp. R82
WP_334447755.1	Streptomyces stelliscabiei
GAA2250711.1	Kitasatospora cystarginea
WP_075734113.1	Streptomyces acidiscabies
WP_297422764.1	uncultured Actinotalea sp.
MET7649621.1	Streptomyces sp. NPDC005486
MBE1598403.1	Streptomyces stelliscabiei
MER7487799.1	Streptomyces sp. NPDC126497
WP_210524863.1	Streptomyces scabiei
WP_381370185.1	Streptomyces bottropensis
WP_013002399.1	Streptomyces scabiei
WP_371578974.1	Streptomyces sp. NBC_01314
WP_319367448.1	Streptomyces scabiei
WP_063870978.1	Streptomyces acidiscabies
WP_210551224.1	Streptomyces scabiei
WSP44019.1	Streptomyces sp. NBC_01244
WP_388506096.1	Streptomyces sp. NPDC006487
WP_381289446.1	Streptomyces bottropensis
WP_298455221.1	uncultured Cellulomonas sp.
WP_371494517.1	Kitasatospora sp. NBC_00374
WP_267033390.1	Streptomyces sp. NBC_00091
WP_174857202.1	Streptomyces paromomycinus
WP_369176406.1	Streptomyces mutabilis
WP_212818126.1	Polymorphospora rubra
WP_227568788.1	Cellulomonas chengniuliangii
WP_359257527.1	Streptomyces scabiei
WP_319762692.1	Streptomyces europaeiscabiei
MEU9130420.1	Kitasatospora sp. NPDC048540
WP_304441504.1	Kitasatospora sp. MBT63
WP_388333039.1	Streptomyces liangshanensis
WUH79079.1	Streptomyces sp. NBC_00435
WP_359120300.1	Streptomyces sp. NPDC005859
MBP5868320.1	Streptomyces sp. LBUM 1485
WP_334658863.1	Streptomyces bottropensis
WP_187749606.1	Streptomyces roseirectus
EMF52460.1	Streptomyces bottropensis ATCC 25435
WP_275457501.1	Streptomyces sp. VNUA24
WSG24092.1	Streptomyces europaeiscabiei
WP_383952997.1	Streptomyces sp. NPDC058401
WP_381235900.1	Streptomyces bottropensis
WP_060891193.1	Streptomyces europaeiscabiei
WP_191887241.1	Streptomyces mutabilis
WP_390802893.1	Streptomyces scabiei
WP_037689393.1	Streptomyces europaeiscabiei
WP_046706130.1	Streptomyces europaeiscabiei
WP_167030737.1	Streptomyces liangshanensis
WTQ58386.1	Streptomyces sp. NBC_00158
WP_319124380.1	Streptomyces europaeiscabiei
WP_328838262.1	Streptomyces europaeiscabiei
KFG02359.1	Streptomyces scabiei
WP_389690511.1	Streptomyces sp. NPDC058289
WP_059080631.1	Streptomyces scabiei
MET9856685.1	Streptomyces sp. NPDC006450
MER5488208.1	Streptomyces sp. NPDC002812
WP_358949366.1	Streptomyces scabiei
WP_319073058.1	Streptomyces europaeiscabiei
WP_267041520.1	Streptomyces sp. NPDC002082
WP_266962893.1	Streptomyces sp. NBC_00193
WP_254387518.1	Streptomyces sp. TBY4
WP_250744250.1	Streptomyces sp. G1
WP_382978101.1	Streptomyces sp. NPDC056883
WP_280699385.1	Kitasatospora sp. GP82
WP_319268321.1	Streptomyces europaeiscabiei
MFG2027678.1	Streptomyces sp. NPDC048825
WP_187355754.1	Streptomyces sp. QL37
WUE46167.1	Streptomyces europaeiscabiei
MEU9718900.1	Streptomyces sp. NPDC047976
WP_329196471.1	Streptomyces sp. NBC_00539
WP_345500192.1	Streptomyces racemochromogenes
WP_185899474.1	Streptomyces sp. W1SF4
WP_007265707.1	Streptomyces sp. C
WP_185910918.1	Streptomyces lavendulae subsp. lavendulae
MEU2305099.1	Streptomyces misionensis
WRZ50122.1	Streptomyces sp. NBC_01314
WUD50308.1	Streptomyces europaeiscabiei
WP_086751880.1	Streptomyces europaeiscabiei
WP_285342186.1	Streptomyces katrae
WP_311297381.1	Streptomyces sp. ITFR-21
WUE64857.1	Streptomyces europaeiscabiei
WP_063762950.1	Streptomyces rimosus subsp. rimosus
WP_331228165.1	Georgenia sp. MJ170
WP_388311445.1	Streptomyces misionensis
WP_358270505.1	Streptomyces misionensis
BFO21408.1	Streptomyces sp. KM77-8
MET8611259.1	Streptomyces misionensis
WP_358295295.1	Streptomyces misionensis
WP_385764056.1	Streptomyces sp. NPDC127110
WP_382070283.1	Streptomyces misionensis
WP_382010353.1	Streptomyces misionensis
WP_391869721.1	Streptomyces misionensis
MCL1870361.1	Promicromonosporaceae bacterium
WP_093544750.1	Streptomyces sp. DSM 41972
WP_180329600.1	Streptomyces sp. NEAU-H33
WP_385775356.1	Streptomyces sp. NPDC059917
MET8722920.1	Streptomyces misionensis
WP_243629026.1	Streptomyces sp. APSN-46.1
WP_146465487.1	Streptomyces misionensis
WP_070026975.1	Streptomyces misionensis
MEV7545218.1	Streptomyces sp. NPDC089915
MEV7159717.1	Streptomyces misionensis
WP_388100609.1	Streptomyces misionensis
WP_274553454.1	Streptomyces sp. ZAF1911
WP_354379887.1	Streptomyces sp. PvR034
WP_385527357.1	Streptomyces sp. NPDC059708
MFG2311996.1	Streptomyces sp. NPDC048566
WP_388728107.1	Streptomyces sp. NPDC006530
WP_328913220.1	Streptomyces sp. NBC_00223
WP_206342054.1	Streptomyces ureilyticus
WP_243336473.1	Streptomyces sp. AP-93
WP_122824613.1	Georgenia faecalis
WP_164471440.1	Georgenia faecalis
WP_386041795.1	Streptomyces violascens
WP_263168390.1	Streptomyces sp. SCSIO ZS0520
WP_234351652.1	Thermobifida sp.
WP_127571160.1	Georgenia faecalis
WP_383517713.1	Streptomyces sp. NPDC056534
PID97212.1	Actinomycetales bacterium
WP_239275734.1	Microbacterium sp. ACRRU
WP_190175148.1	Streptomyces nitrosporeus
GGZ11915.1	Streptomyces nitrosporeus
MEU6735639.1	Streptomyces physcomitrii
WP_168536679.1	Streptomyces physcomitrii
MZD21566.1	Streptomyces sp. SID5476
WP_375094770.1	Microbacterium proteolyticum
WP_319682850.1	Streptomyces sp. AK02-01A
WP_333482434.1	Streptomyces sp. RPT161
WP_094737925.1	Rhodococcus sp. 14-2483-1-1
WP_378383054.1	Amycolatopsis sp. NPDC059021
WP_384155527.1	Streptomyces sp. NPDC057424
MEU3643236.1	Lentzea sp. NPDC034063
WP_110853055.1	Georgenia satyanarayanai
WP_158230739.1	Frankia sp. CcI49
WP_319979042.1	Lentzea sokolovensis
WP_161934837.1	Frankia sp. R43
WP_125792337.1	Amycolatopsis sp. WAC 01376
WP_378339988.1	Amycolatopsis sp. NPDC059027
CUU55198.1	Parafrankia irregularis
WP_193209775.1	Parafrankia sp. CH37
WP_146071796.1	Cryobacterium sp. Y50
WP_143250023.1	Amycolatopsis dongchuanensis
WP_378388748.1	Amycolatopsis sp. NPDC059021
GAA5154620.1	Amycolatopsis dongchuanensis
MEU0217439.1	Streptomyces sp. NPDC006265
WP_378328344.1	Amycolatopsis sp. NPDC059019
WP_051794618.1	Streptomyces sp. NRRL S-87
WP_368965001.1	Parafrankia sp. FMc2
HEY8979819.1	Streptomyces sp.
WP_183127290.1	Amycolatopsis echigonensis
WP_210593591.1	Streptomyces sp. GESEQ-35
WP_319983943.1	Lentzea kristufekii
WP_143138841.1	Lentzea waywayandensis
WP_387214031.1	Streptomyces sp. NPDC060194
WP_285640195.1	Lentzea sp. NBRC 102530
NGO46570.1	Streptomyces ureilyticus
WP_148440158.1	Nonomuraea sp. PA05
WP_343283809.1	Streptomyces sp. TM32
GAA2215939.1	Nonomuraea monospora
MEV6172915.1	Streptomyces sp. NPDC051954
WP_266652332.1	Streptomyces sp. NBC_00237
WP_165343099.1	Streptomyces ureilyticus
WP_239701199.1	Yimella sp. NH-Cas1
WP_159534043.1	Streptomyces sp. Tu 3180
WP_052589526.1	Luteipulveratus mongoliensis
RXS69400.1	Streptomyces sp. TM32
WP_164324314.1	Streptomyces aureoverticillatus
WP_381356421.1	Streptomyces lasiicapitis
WP_331570156.1	Arthrobacter sp.
MEW1660645.1	Streptomyces sp. NPDC093707
MEV0449773.1	Streptomyces sp. NPDC050600
MEU8887044.1	Streptomyces sp. NPDC048442
WP_392040190.1	Streptomyces pilosus
WP_232813867.1	Kineosporia rhizophila
WP_285617385.1	Kineosporia sp. NBRC 101677
HEY8982530.1	Streptomyces sp.
WP_308159373.1	Arthrobacter sp. ISL-65
WP_380890766.1	Streptomyces alboflavus
WP_125263622.1	Streptomyces sp. LNU-CPARS28
WP_018500443.1	Parafrankia discariae
WP_380833640.1	Streptomyces alboflavus
WP_189598269.1	Streptomyces pilosus
GGR01910.1	Streptomyces pilosus
WP_157854022.1	Streptomyces alboflavus
WP_189560940.1	Streptomyces pilosus
GGV65030.1	Streptomyces pilosus
ARX84973.1	Streptomyces alboflavus
MEU8514463.1	Kitasatospora sp. NPDC048722
WP_059419708.1	Streptomyces azureus
GAP49691.1	Streptomyces azureus
WP_380504212.1	Kitasatospora sp. NPDC059722
WP_139023356.1	Arthrobacter globiformis NBRC 12137
WP_289948303.1	Streptomyces flavofungini
WP_067194304.1	Microbacterium sp. XT11
WP_358250054.1	Saccharothrix sp. NPDC042600
WP_380440648.1	Kitasatospora sp. NPDC059747
WP_380497169.1	Kitasatospora sp. NPDC059408
WP_282216287.1	Microbacterium luteolum
WP_387589758.1	Kitasatospora sp. NPDC057936
WP_045262360.1	Microbacterium oxydans
WP_387955332.1	Kitasatospora sp. NPDC057904
WP_055786899.1	Williamsia sp. Leaf354
GAB14956.1	Arthrobacter globiformis NBRC 12137
WP_331280371.1	Arthrobacter sp. MA-N2
KKX98346.1	Microbacterium sp. Ag1
WP_387177910.1	Microbacterium sp. NPDC058269
WP_071328900.1	Microbacterium sp. LCT-H2
WP_336643387.1	Microbacterium sp. MMO-113
WP_246036217.1	Sinomonas susongensis
GAA1161198.1	Microbacterium oxydans
WP_349884833.1	Microbacterium sp. WHRI 7836
WP_242868650.1	Microbacterium oxydans
MEU4015220.1	Microbacterium sp. NPDC028030
WP_230977812.1	Microbacterium sp. JAI119
MEU1849788.1	Streptomyces sp. NPDC019990
MBT2547267.1	Arthrobacter sp. ISL-65
WP_091226534.1	Microbacterium sp. 3J1
KAB1894134.1	Microbacterium oxydans
WP_337005658.1	Microbacterium sp. LB16
WP_055865381.1	Microbacterium sp. Root1433D1
WP_378874298.1	Microbacterium oxydans
WP_029258734.1	Microbacterium sp. K5D
WP_378783758.1	Microbacterium oxydans
WP_312675540.1	Microbacterium sp.
WP_322954562.1	Microbacterium sp. STF-2
MEA1262860.1	Microbacterium sp. STF-2
WP_105671474.1	Microbacterium sp. MYb62
WP_331283728.1	Microbacterium oxydans
EQM81683.1	Microbacterium maritypicum MF109
WP_031206969.1	Microbacterium maritypicum MF109
WP_151485914.1	Microbacterium maritypicum
WP_318391148.1	Microbacterium maritypicum
WP_116635751.1	Microbacterium sp. LWH11-1.2
WP_347123344.1	Microbacterium sp. SY138
WP_136024949.1	Microbacterium sp. K27
MCZ4301643.1	Microbacterium oxydans
WP_042539600.1	Microbacterium sp. MEJ108Y
WP_338101562.1	Microbacterium maritypicum
WP_302793211.1	Microbacterium maritypicum
WP_292788264.1	Microbacterium sp.
WZO49198.1	Microbacterium sp. LWH11-1.2
WXH13591.1	Microbacterium sp. LBN7
WP_055874031.1	Microbacterium sp. Root322
WP_134352029.1	Microbacterium sp. 3H14
WP_288969725.1	uncultured Microbacterium sp.
WP_052193425.1	Microbacterium sp. ZOR0019
WP_167255655.1	Microbacterium sp. Be9
WP_282847307.1	Microbacterium oxydans
WP_270409873.1	Microbacterium maritypicum
WP_387177907.1	Microbacterium sp. NPDC058269
WP_255162408.1	Microbacterium maritypicum
WP_219870170.1	Microbacterium sp. PAMC22086
WP_127482871.1	Microbacterium oxydans
WP_372469175.1	Microbacterium maritypicum
WP_220173553.1	Microbacterium sp. Se5.02b
WP_388558636.1	Streptomyces sp. NPDC006463
WP_131491581.1	Microbacterium sp. PI-1
WP_315972138.1	Microbacterium aurugineum
WP_367823593.1	Microbacterium sp. LMI13-1-1.1
WP_141385808.1	Microbacterium maritypicum
WP_391090353.1	Streptomyces sp. NPDC007991
WP_282847308.1	Microbacterium oxydans
WP_282579443.1	Microbacterium aurugineum
MCK8468392.1	Microbacterium aurugineum
WP_105691913.1	Arthrobacter sp. MYb51
WP_345033758.1	Arthrobacter methylotrophus
WP_250280091.1	Frankia sp. Cppng1_Ct_nod
GAA4025030.1	Arthrobacter methylotrophus
WEF20236.1	Microbacterium maritypicum
WP_056373731.1	Microbacterium sp. Leaf161
WP_378802419.1	Microbacterium oxydans
WP_046013495.1	Microbacterium sp. SA39
MCE0510283.1	Microbacterium sp. KKR3/1
WP_269816950.1	Microbacterium sp. KKR3/1
WP_153242747.1	Microbacterium sp. CBA3102
WP_236558324.1	Arthrobacter sp. 9V
WP_046747889.1	Microbacterium sp. Ag1
WP_338566592.1	Microbacterium paraoxydans
WP_290159299.1	Microbacterium sp. APC 3901
WP_062071469.1	Arthrobacter sp. EpRS71
WP_227750906.1	Microbacterium oxydans
WP_028265502.1	Arthrobacter sp. MA-N2
WP_079113346.1	Microbacterium forte
MBE7953532.1	Microbacterium sp. R1
WP_017829106.1	Microbacterium sp. UCD-TDU
WP_256534886.1	Microbacterium sp. J1-1
WP_060922562.1	Microbacterium paraoxydans
WP_231729494.1	Microbacterium paraoxydans
WP_388839554.1	Streptomyces sp. NPDC006711
WP_061016475.1	Microbacterium oxydans
WP_388461178.1	Streptomyces sp. NPDC006704
WP_058632113.1	Microbacterium oxydans
WP_105711382.1	Microbacterium sp. MYb45
WP_267415585.1	Microbacterium oxydans
WP_309690465.1	Microbacterium foliorum
WP_136040760.1	Microbacterium sp. K22
WP_349884832.1	Microbacterium sp. WHRI 7836
WP_331201998.1	Microbacterium paraoxydans
WP_193761419.1	Microbacterium oxydans
WP_062636167.1	Microbacterium sp. CH1
WP_210697850.1	Microbacterium maritypicum
WP_248541144.1	Microbacterium aurugineum
WP_371512512.1	Microbacterium paraoxydans
WP_105950298.1	Microbacterium paraoxydans
WP_267415586.1	Microbacterium oxydans
NWL26518.1	Paenarthrobacter ureafaciens
WP_311764312.1	Arthrobacter ipis
WP_045824106.1	Williamsia herbipolensis
WP_256869633.1	Paenarthrobacter ureafaciens
WP_158297214.1	Zhihengliuella sp. ISTPL4
WP_307380220.1	Microbacterium sp. W4I20
WP_228145602.1	Paenarthrobacter sp. YL
WP_378874299.1	Microbacterium oxydans
WP_136052570.1	Microbacterium sp. K36
WP_259362700.1	Paenarthrobacter sp. SL
WP_376100574.1	Microbacterium sp. NPDC055988
WP_326335228.1	Paenarthrobacter ureafaciens
UKA62401.1	Arthrobacter sp. FW306-04-A
WP_378783759.1	Microbacterium oxydans
MEV7800443.1	Microbacterium foliorum
WP_113681361.1	Microbacterium sp. H6
WP_241650879.1	Paenarthrobacter ureafaciens
WP_179515842.1	Microbacterium sp. JAI119
WP_321171922.1	[Arthrobacter] sp. ATCC 21022
WP_262001288.1	Microbacterium sp. Mcb102
WP_235562447.1	Microbacterium sp. Root1433D1
WP_140037810.1	Microbacterium foliorum
PRA80867.1	Microbacterium sp. MYb66
WP_257613943.1	Arthrobacter sp. 31Y
MEV8171881.1	Microbacterium sp. NPDC077486
MEW2007459.1	Microbacterium sp. NPDC079208
WP_328857183.1	Williamsia herbipolensis
WP_308222515.1	Frankia sp. AgB32
WP_363446804.1	Microbacterium sp. NPDC078849
WP_258131034.1	Microbacterium sp. MYb66
WP_255162410.1	Microbacterium maritypicum
MCX6467785.1	Mycobacteriales bacterium
WP_192013508.1	Microbacterium sp. CFBP 8794
WP_280568608.1	Microbacterium sp. NPDC089313
WP_315637827.1	Microbacterium sp. F6_8S_P_2B
WP_243541391.1	Paenarthrobacter ureafaciens
WP_191915843.1	Microbacterium sp. CFBP 8790
WP_217584246.1	Microbacterium sp. KSW4-4
WP_149083389.1	Microbacterium paraoxydans
MBO9625490.1	Microbacterium sp.
WP_242703210.1	Paenarthrobacter sp. AT5
WP_214820346.1	Arthrobacter sp. ISL-95
WP_225855743.1	Microbacterium algeriense
WP_268020283.1	Arthrobacter sp. MMS18-M83
WP_384258920.1	Streptomyces sp. NPDC058284
WP_067121262.1	Microbacterium sp. H83
KAB1867224.1	Microbacterium algeriense
WP_353888700.1	uncultured Microbacterium sp.
WP_229778807.1	Microbacterium maritypicum
AZH79529.1	Microbacterium sp. Y-01
WP_259980652.1	Microbacterium paraoxydans
WP_141385807.1	Microbacterium maritypicum
WP_375082209.1	Microbacterium sp. CR_7
WP_270409875.1	Microbacterium maritypicum
WP_346773342.1	Microbacterium sp. Y-01
WP_264961928.1	Paenarthrobacter sp. PAE-2
GEC74318.1	Microbacterium maritypicum
WP_270366216.1	Microbacterium algeriense
WP_278611478.1	Paenarthrobacter ureafaciens
WP_144882388.1	Microbacterium paraoxydans
WP_268776702.1	Microbacterium paraoxydans
WP_270523185.1	Microbacterium algeriense
WP_318278784.1	Microbacterium maritypicum
WP_235563133.1	Microbacterium sp. Root322
WP_236593360.1	Paenarthrobacter ureafaciens
KAB1886511.1	Microbacterium maritypicum
KQV02082.1	Microbacterium sp. Root322
WP_227471525.1	Paenarthrobacter sp. YJN-5
WP_187662179.1	Microbacterium sp. Nx66
WP_045262361.1	Microbacterium oxydans
GAA1218819.1	Microbacterium maritypicum
WP_298944123.1	uncultured Microbacterium sp.
WP_120776727.1	Microbacterium sp. ISL-108
WP_370429091.1	Microbacterium sp. NRRL B-14842
WP_011776113.1	Paenarthrobacter aurescens TC1
MDX2401292.1	Microbacterium algeriense
WP_341955081.1	Microbacterium sp. LWH13-1.2
WP_313895389.1	Microbacterium lacticum
WP_036323081.1	Microbacterium maritypicum
WP_311244577.1	Microbacterium sp. WCS2018Hpa-23
MBD1541813.1	Arthrobacter ipis
WP_302793212.1	Microbacterium maritypicum
WP_319032365.1	Microbacterium algeriense
EYT61597.1	Microbacterium sp. UCD-TDU
WP_259951365.1	Microbacterium sp. p3-SID337
WP_210065909.1	Pseudarthrobacter sp. PvP004
XAZ30962.1	Paenarthrobacter ureafaciens
WP_288871262.1	uncultured Microbacterium sp.
WP_219870169.1	Microbacterium sp. PAMC22086
WP_270366215.1	Microbacterium algeriense
WP_105671475.1	Microbacterium sp. MYb62
WP_124896230.1	Microbacterium sp. Y-01
WP_319032364.1	Microbacterium algeriense
WP_210675518.1	Microbacterium sp. BLY
WP_314473240.1	uncultured Microbacterium sp.
WP_127482872.1	Microbacterium oxydans
WP_267218082.1	Paenarthrobacter ureafaciens
WP_301112299.1	Microbacterium sp.
WP_014922773.1	Arthrobacter sp. Rue61a
MEV7608199.1	Microbacterium sp. NPDC089320
WP_194765254.1	Microbacterium sp. UFMG61
MEU4015219.1	Microbacterium sp. NPDC028030
WP_336502069.1	Microbacterium paraoxydans
WP_309928449.1	Arthrobacter sp. 1088
AXL13488.1	Microbacterium foliorum
WP_045252854.1	Microbacterium foliorum
WP_235036304.1	Arthrobacter sp. 18067
WP_226531474.1	Microbacterium paraoxydans
KJL25643.1	Microbacterium foliorum
WP_216822640.1	Microbacterium foliorum
WP_312172042.1	Microbacterium sp.
MEV8250401.1	Microbacterium sp. NPDC076768
WP_281450859.1	Paenarthrobacter nitroguajacolicus
WP_021473495.1	Paenarthrobacter ureafaciens
WP_341941480.1	Microbacterium sp. LWH10-1.2
MDI2034733.1	Paenarthrobacter nitroguajacolicus
MDF2507475.1	Microbacterium sp.
WP_244632073.1	Microbacterium sp. Se63.02b
WP_105711383.1	Microbacterium sp. MYb45
WP_224165401.1	Arthrobacter sp. StoSoilA2
WP_151458819.1	Microbacterium algeriense
WP_359303537.1	Streptomyces chrestomyceticus
WP_387231224.1	Microbacterium sp. NPDC012755
WP_386951353.1	Microbacterium sp. NPDC057944
WP_307357796.1	Curtobacterium flaccumfaciens
MCK2037639.1	Microbacterium croceum
WP_105723510.1	Microbacterium sp. MYb66
WP_141930574.1	Microbacterium sp. SLBN-146
WP_167255653.1	Microbacterium sp. Be9
GAA1139695.1	Microbacterium natoriense
WP_309994103.1	Paenarthrobacter nitroguajacolicus
WP_223946927.1	Arthrobacter sp. NtRootA1
WP_029267306.1	Microbacterium sp. K21
WP_347123346.1	Microbacterium sp. SY138
WP_259976758.1	Microbacterium sp. p3-SID336
WP_322954563.1	Microbacterium sp. STF-2
WP_036271504.1	Microbacterium sp. K5D
WP_344012557.1	Microbacterium natoriense
WP_136024948.1	Microbacterium sp. K27
WP_377653695.1	Paenarthrobacter sp. YIM B13468
WP_263054832.1	Curtobacterium sp. RIT-PI-V
WP_021199163.1	Microbacterium maritypicum MF109
WP_223586018.1	Microbacterium sp. OVT16B
MFD0564528.1	Kitasatospora saccharophila
WP_136040762.1	Microbacterium sp. K22
WP_256999527.1	Microbacterium sp. SZ1
WP_173286510.1	Rathayibacter sp. VKM Ac-2857
WP_251586985.1	Microbacterium hydrocarbonoxydans
WP_346265083.1	Clavibacter michiganensis subsp. insidiosus
WP_258132545.1	Microbacterium sp. MYb72
PRB10193.1	Microbacterium sp. MYb72
WP_389613276.1	Streptomyces sp. NPDC058284
WP_165770592.1	Clavibacter michiganensis subsp. insidiosus
WP_384258922.1	Streptomyces sp. NPDC058473
WP_259976757.1	Microbacterium sp. p3-SID336
WP_292777952.1	Microbacterium maritypicum
WP_376100576.1	Microbacterium sp. NPDC055988
WP_211713378.1	Paenarthrobacter sp. GOM3
WP_219929511.1	Clavibacter michiganensis subsp. insidiosus
WP_347108493.1	Paenarthrobacter sp. S56
WP_158385335.1	Clavibacter michiganensis subsp. insidiosus
AWF96939.1	Clavibacter michiganensis subsp. insidiosus
WP_215070595.1	Microbacterium sp. ISL-59
WP_029261017.1	Microbacterium sp. Cr-K1W
WP_284987646.1	Arthrobacter sp. fls2-241-R2A-172
WP_168380831.1	Microbacterium sp. K33
WP_194607623.1	Rathayibacter sp. VKM Ac-2879
WP_292769766.1	Microbacterium maritypicum
WP_311213570.1	Arthrobacter sp. WCS2018Hpa-5b
WP_111088276.1	Curtobacterium sp. MCLR17_055
WP_201471333.1	Microbacterium hydrocarbonoxydans
WP_244632074.1	Microbacterium sp. Se5.02b
PZE40733.1	Curtobacterium sp. MCSS17_006
WP_146247680.1	Curtobacterium sp. MCSS17_006
PPG67576.1	Rathayibacter rathayi
WP_248570171.1	Microbacterium aurugineum
WP_261812214.1	Microbacterium aurugineum
WP_097165197.1	Rathayibacter rathayi NCPPB 2980 = VKM Ac-1601
WP_146077056.1	Rathayibacter rathayi
WP_153242748.1	Microbacterium sp. KKR3/1
WP_136037034.1	Microbacterium sp. K35
WP_256534887.1	Microbacterium sp. J1-1
WP_269406159.1	Microbacterium oxydans
WP_378823681.1	Microbacterium sp. NPDC059771
WP_375086003.1	Microbacterium sp. LS_15
NQX27115.1	Microbacteriaceae bacterium VKM Ac-2854
WP_136034211.1	Microbacterium sp. PF5
WP_127843837.1	Rathayibacter iranicus NCPPB 2253 = VKM Ac-1602
WP_136045749.1	Microbacterium sufflavum
WP_134352031.1	Microbacterium sp. 3H14
WP_288969724.1	uncultured Microbacterium sp.
WP_052193424.1	Microbacterium sp. ZOR0019
WP_167267294.1	Paenarthrobacter ilicis
WP_131491379.1	Microbacterium sp. PI-1
WP_378802684.1	Microbacterium sp. NPDC057442
WP_310019271.1	Microbacterium resistens
WP_067941144.1	Actinomyces radicidentis
WP_248541143.1	Microbacterium aurugineum
WP_039401369.1	Microbacterium mangrovi
WP_183418366.1	Microbacterium proteolyticum
WP_018778966.1	Paenarthrobacter nicotinovorans
GAT88327.1	Paenarthrobacter nicotinovorans
WP_247637625.1	Microbacterium sufflavum
WP_228162429.1	Microbacterium testaceum
WP_243497888.1	Microbacterium sp. VKM Ac-2923
WP_227568803.1	Cellulomonas chengniuliangii
WP_119835315.1	Actinomyces sp. 2119
WP_243222841.1	Microbacterium proteolyticum
MCL1870350.1	Promicromonosporaceae bacterium
WP_058748900.1	Curtobacterium oceanosedimentum
WP_148286413.1	Microbacterium sp. B19
WP_055958788.1	Microbacterium sp. Leaf151
WP_144874145.1	Microbacterium sp. 1.5R
WP_063258631.1	Microbacterium sp. T32
MEV7933484.1	Curtobacterium sp. NPDC089185
WP_128217768.1	Microbacterium enclense
WP_105528253.1	Microbacterium sp. MYb32
WP_374086805.1	Streptomyces chrestomyceticus
WP_224088989.1	Arthrobacter sp. StoSoilB13
WP_265978753.1	Arthrobacter sp. MI7-26
WP_284975123.1	Arthrobacter sp. efr-133-TYG-104
WP_284978095.1	Arthrobacter sp. fls2-241-R2A-200
WP_142937921.1	Arthrobacter sp. TS-15
WP_256870616.1	Paenarthrobacter nitroguajacolicus
NWL11221.1	Paenarthrobacter nitroguajacolicus
WP_166842331.1	Paenarthrobacter sp. MSM-2-10-13
WP_250820294.1	Paenarthrobacter sp. TYUT067
NWL33253.1	Paenarthrobacter nitroguajacolicus
WP_223940950.1	Arthrobacter sp. StoSoilB22
WP_223934558.1	Arthrobacter sp. StoSoilB5
WP_280623729.1	Paenarthrobacter sp. OM7
BCW46975.1	Arthrobacter sp. StoSoilB5
WP_354516015.1	Paenarthrobacter sp. 4246
MET3904388.1	Paenarthrobacter sp. 4246
WP_026546989.1	Paenarthrobacter nicotinovorans 26Cvi1.1E
WP_369745183.1	Paenarthrobacter sp. AMU7
WP_256871449.1	Paenarthrobacter nitroguajacolicus
WP_089596250.1	Arthrobacter sp. YN
WP_141280840.1	Paenarthrobacter aurescens
WP_337339956.1	Paenarthrobacter sp. CCNWLY172
WP_354227785.1	Arthrobacter bambusae
MET4539499.1	Arthrobacter bambusae
WP_223943742.1	Arthrobacter sp. StoSoilB20
WP_387439108.1	Paenarthrobacter sp. NPDC058233
WP_347782597.1	Paenarthrobacter nicotinovorans
BCW60294.1	Arthrobacter sp. StoSoilB20
WP_243836864.1	Paenarthrobacter nitroguajacolicus
SCZ59092.1	Arthrobacter sp. UNCCL28
WP_310210507.1	Paenarthrobacter nitroguajacolicus
WP_235517651.1	Paenarthrobacter sp. AR 02
WP_257369587.1	Paenarthrobacter sp. UW852
WP_349471469.1	Paenarthrobacter sp. CAP02
GAA3284770.1	Paenarthrobacter aurescens
WP_314325718.1	Paenarthrobacter ilicis
WP_350351499.1	Microbacterium sp. A8/3-1
XAS71620.1	Micrococcaceae bacterium Sec5.1
MEV7606771.1	Paenarthrobacter sp. NPDC089322
WP_301112298.1	Microbacterium sp.
KJQ54160.1	Microbacterium sp. SA39
WP_226531473.1	Microbacterium paraoxydans
SEJ40049.1	Arthrobacter sp. yr096
WP_090823496.1	Arthrobacter sp. yr096
WP_227568787.1	Cellulomonas chengniuliangii
SDW75136.1	Arthrobacter sp. cf158
WP_091325075.1	Arthrobacter sp. cf158
NQX11070.1	Microbacteriaceae bacterium VKM Ac-2855
WP_009406902.1	Actinomyces sp. oral taxon 175 str. F0384
WP_271289635.1	Actinomyces oris
WP_201444279.1	Actinomyces sp. HMT 175
WP_314884461.1	Actinomyces oris
WP_308680544.1	Actinomyces oris
WP_101559205.1	Actinomyces oris
WP_309316044.1	Actinomyces oris
WP_126414735.1	Actinomyces viscosus
WP_309343590.1	Actinomyces oris
WP_334425225.1	Streptomyces stelliscabiei
NQD86690.1	Paenarthrobacter sp. CM16
WP_309107431.1	Arthrobacter sp.
WP_375094651.1	Microbacterium proteolyticum
WP_297555745.1	uncultured Actinomyces sp.
WP_311776803.1	Trueperella abortisuis
WP_284979930.1	Arthrobacter sp. fls2-241-R2A-200
MDD6373254.1	Bifidobacteriaceae bacterium
WP_284976548.1	Arthrobacter sp. efr-133-TYG-104
WP_094690447.1	Pseudoscardovia suis
WP_173231955.1	Rathayibacter sp. VKM Ac-2858
MFF8188021.1	Microbacterium sp. NPDC016588
WP_185038716.1	Rathayibacter sp. PhB127
WP_185020529.1	Rathayibacter sp. PhB152
WP_166673975.1	Rathayibacter sp. PhB151
TCL84648.1	Rathayibacter sp. PhB192
WP_243582891.1	Rathayibacter sp. VKM Ac-2926
ROP57501.1	Rathayibacter sp. PhB186
MCJ1705735.1	Rathayibacter sp. VKM Ac-2926
WP_132435887.1	Rathayibacter sp. PhB179
WP_243586385.1	Rathayibacter festucae
MCJ1682167.1	Rathayibacter sp. VKM Ac-2928
WP_123735188.1	Rathayibacter sp. PhB186
WP_243615373.1	Rathayibacter sp. VKM Ac-2928
WP_320526638.1	Rathayibacter festucae
ROQ16181.1	Rathayibacter sp. PhB93
WP_243623523.1	Rathayibacter sp. VKM Ac-2927
WP_127886051.1	Rathayibacter festucae DSM 15932
WP_133671878.1	Rathayibacter sp. PhB1
WP_138176513.1	Microbacterium sp. 5K110
WP_243598816.1	Rathayibacter sp. VKM Ac-2929
WP_159423288.1	Rathayibacter festucae
WP_292901464.1	Microbacterium sp.
WP_143228456.1	Actinomyces naeslundii
WP_087931449.1	Bacillus anthracis
WP_342377641.1	Bacillus thuringiensis
WP_242276482.1	Bacillus cereus group sp. BfR-BA-01445
WP_071735683.1	Bacillus anthracis
WP_069605295.1	Bacillus thuringiensis
WP_098448421.1	Bacillus cereus
WP_030024070.1	Bacillus thuringiensis
WP_000579414.1	Bacillus cereus
WP_098836230.1	Bacillus thuringiensis
WP_063224551.1	Bacillus cereus
WP_000579415.1	Bacillus cereus
WP_088115508.1	Bacillus thuringiensis serovar higo
WP_098842188.1	Bacillus sp. FSL L8-0152
WP_173631080.1	Bacillus cereus
WP_048655958.1	Bacillus cereus
WP_341099070.1	Bacillus sp. FSL R10-2201
WP_134207785.1	Bacillus thuringiensis F14-1
WP_120341918.1	Bacillus wiedmannii
MDA2189366.1	Bacillus cereus
WP_075677554.1	Bacillus sp. MB366
WP_215585583.1	Bacillus mycoides
WP_046958273.1	Bacillus wiedmannii
WP_088021625.1	Bacillus thuringiensis serovar kim
WP_215573033.1	Bacillus mycoides
WP_286096996.1	Bacillus cereus
WP_120449417.1	Bacillus sp. BML-BC051
WP_098221313.1	Bacillus wiedmannii
WP_063262187.1	Bacillus mobilis
HDV0856128.1	Enterococcus faecalis
WP_010710882.1	Enterococcus faecalis
WP_256926448.1	Enterococcus faecalis
AWQ41124.1	Enterococcus faecalis
EHP0867937.1	Enterococcus faecalis
EGO5241475.1	Enterococcus faecalis
WP_241232591.1	Enterococcus faecalis
EMC0821857.1	Enterococcus faecalis
RTK33678.1	Enterococcus faecalis
EGO8160662.1	Enterococcus faecalis
EGO8522606.1	Enterococcus faecalis
HBI1694061.1	Enterococcus faecalis
MBO0470016.1	Enterococcus sp. DIV0242_7C1
EGO8957058.1	Enterococcus faecalis
WP_242585401.1	Enterococcus sp. 9D6_DIV0238
WP_222718323.1	Enterococcus faecalis
EEU78543.1	Enterococcus faecalis Fly1
WP_010817698.1	Enterococcus faecalis
WP_242586773.1	Enterococcus sp. DIV0869a
MBO0441056.1	Enterococcus sp. DIV0869a
EGO2587534.1	Enterococcus faecalis
WP_348921498.1	Enterococcus rotai
MBO0434451.1	Enterococcus sp. DIV0849a
WP_242590146.1	Enterococcus sp. DIV0849a
WP_242596391.1	Enterococcus ureasiticus
WP_176586070.1	Priestia megaterium
MBO0473845.1	Enterococcus ureasiticus
WP_256924810.1	Enterococcus sp. 4G2_DIV0659
MED1674476.1	Pallidibacillus thermolactis subsp. kokeshiiformis
WP_263061079.1	Pallidibacillus thermolactis
WP_135021524.1	Carnobacterium divergens
WP_263114470.1	Pallidibacillus thermolactis subsp. kokeshiiformis
WP_140457173.1	Priestia aryabhattai
TFJ44237.1	Carnobacterium divergens
WP_079287622.1	Bacillus spizizenii
WP_045385514.1	Bacillus spizizenii
WP_166705938.1	Bacillus velezensis
WP_251434235.1	Mesobacillus maritimus
WP_205190599.1	Bacillus cereus
WP_268540392.1	Bacillus amyloliquefaciens
WP_088322209.1	Bacillus thuringiensis
WP_099721995.1	Bacillus velezensis
WP_098832603.1	Bacillus thuringiensis
MDA2463925.1	Bacillus cereus
WP_249671148.1	Bacillus thuringiensis
WP_019422297.1	Paenibacillus sp. OSY-SE
WP_233697300.1	Paenibacillus profundus
WP_016093552.1	Bacillus cereus HuA2-9
HDR4738278.1	Bacillus cereus
WP_179925108.1	Streptococcus danieliae
NYS33140.1	Streptococcus danieliae
WP_269481080.1	Bacillus mycoides
WP_018030567.1	Streptococcus ferus
WP_135058346.1	Ligilactobacillus murinus
MFC3932695.1	Streptococcus dentapri
WP_221790552.1	Priestia megaterium
WP_003081650.1	Streptococcus macacae NCTC 11558
WP_019318706.1	Streptococcus mutans
AMF86010.1	Streptococcus mutans
EMB59538.1	Streptococcus mutans 15JP3
WP_082999694.1	Streptococcus mutans
WP_179959799.1	Streptococcus mutans
WP_106006818.1	Streptococcus mutans
WP_019314544.1	Streptococcus mutans TCI-204
EMC57133.1	Streptococcus mutans R221
EMC23794.1	Streptococcus mutans SF14
WP_002279634.1	Streptococcus mutans
WP_019323071.1	Streptococcus mutans TCI-86
WP_024783848.1	Streptococcus mutans
QFG40450.1	Streptococcus mutans
MCB5103054.1	Streptococcus mutans
WP_002282591.1	Streptococcus mutans U138
MCB5002363.1	Streptococcus mutans
WP_002265767.1	Streptococcus mutans
WP_019319896.1	Streptococcus mutans TCI-256
MCB5152867.1	Streptococcus mutans
WP_019805716.1	Streptococcus mutans TCI-170
WP_002276174.1	Streptococcus mutans
EMC06767.1	Streptococcus mutans NLML5
WP_019316740.1	Streptococcus mutans TCI-219
BAQ24993.1	Streptococcus troglodytae
MCB4976586.1	Streptococcus mutans
WP_002307424.1	Streptococcus mutans
WP_179959656.1	Streptococcus mutans
WP_002304761.1	Streptococcus mutans 66-2A
WP_002272647.1	Streptococcus mutans 4SM1
WP_019315071.1	Streptococcus mutans
MCB4946363.1	Streptococcus mutans
WP_003090226.1	Streptococcus ratti
WP_002277089.1	Streptococcus mutans 15VF2
WP_128833762.1	Streptococcus troglodytae
WP_002271530.1	Streptococcus mutans 1SM1
EMB80386.1	Streptococcus mutans 5SM3
WP_270513570.1	Streptococcus mutans
WP_080040740.1	Streptococcus mutans
QIX85715.1	Streptococcus mutans
WP_002274713.1	Streptococcus mutans
WP_002284021.1	Streptococcus mutans
WP_368384819.1	Streptococcus mutans
WP_024782943.1	Streptococcus mutans B24Sm2
WP_318590559.1	Streptococcus mutans
WP_019315660.1	Streptococcus mutans
WP_080061809.1	Streptococcus mutans 5SM3
WP_002280298.1	Streptococcus mutans
WP_179957265.1	Streptococcus mutans
WP_094502158.1	Limosilactobacillus reuteri
WP_094528856.1	Limosilactobacillus reuteri
MCB4993178.1	Streptococcus mutans
WP_036081463.1	Listeria cornellensis FSL F6-0969
MCB5004424.1	Streptococcus mutans
WP_137052255.1	Bacillus wiedmannii
WP_162216034.1	Limosilactobacillus reuteri
WP_262734187.1	Bacillus toyonensis
WP_262717121.1	Bacillus toyonensis
MBD5069014.1	Lactobacillus sp.
WP_070174154.1	Bacillus cereus group sp. N18
WP_023441312.1	Bacillus toyonensis
WP_240145388.1	Ligilactobacillus murinus
WP_238339807.1	Ligilactobacillus murinus
WP_186870999.1	Ornithinibacillus hominis
WP_343458292.1	Ornithinibacillus sp. JPR2-1
WP_149556468.1	Streptococcus cristatus
WP_211741997.1	Ornithinibacillus massiliensis
WP_369923106.1	Limosilactobacillus reuteri
WP_339216624.1	Ornithinibacillus sp. FSL M8-0202
WP_226094811.1	Enterococcus faecalis
WP_232323126.1	Enterococcus faecalis
WP_155982642.1	Paucisalibacillus sp. EB02
WP_156914211.1	Paucisalibacillus globulus DSM 18846
MFC2365972.1	Streptococcus mutans
WP_285908851.1	Enterococcus faecalis
WP_156009687.1	Streptococcus ruminantium
WP_367293521.1	Lactococcus lactis
HDP5822976.1	Staphylococcus aureus
WP_312574845.1	Staphylococcus saprophyticus
EMC21937.1	Streptococcus mutans SF1
WP_176449254.1	Lentibacillus sp. CBA3610
WP_094553742.1	Limosilactobacillus reuteri
HEG7168692.1	Staphylococcus aureus
WP_057570572.1	Paraclostridium sordellii
WP_098818171.1	Staphylococcus aureus
HDJ6013252.1	Staphylococcus aureus
HCX2393663.1	Staphylococcus aureus
HCZ9483399.1	Staphylococcus aureus
WP_133453499.1	Macrococcoides caseolyticum
WP_163174600.1	Heyndrickxia ginsengihumi
WP_050098730.1	Streptococcus pneumoniae
WP_050215132.1	Streptococcus pneumoniae
WP_311046291.1	Staphylococcus epidermidis
WP_203162674.1	Staphylococcus epidermidis
WP_210129448.1	Staphylococcus sp. GDX8P65P
WP_119651507.1	Staphylococcus saprophyticus
WP_220383929.1	Weissella confusa
WP_354289392.1	Staphylococcus epidermidis
WP_233644374.1	Staphylococcus cohnii
WP_216810050.1	Staphylococcus pseudintermedius
WP_107546713.1	Staphylococcus warneri
WP_203352342.1	Staphylococcus epidermidis
WP_124041446.1	Clostridium perfringens
WP_034561159.1	Carnobacterium gallinarum DSM 4847
WP_214539447.1	Staphylococcus pseudintermedius
WP_110148688.1	Staphylococcus pseudintermedius
HDT6947482.1	Staphylococcus aureus
WP_252577551.1	Staphylococcus agnetis
WP_129948846.1	Staphylococcus pseudintermedius
WP_050133423.1	Streptococcus pneumoniae
